# Supplementary material for: Artificial intelligence guided discovery of a barrier-protective therapy in inflammatory bowel disease
Source: Nat Commun. 2021 Jul 12;12:4246. doi: 10.1038/s41467-021-24470-5 (PMC8275683; doi:10.1038/s41467-021-24470-5)
Supplement: Supplementary file 4 — Data 1 [file 41467_2021_24470_MOESM4_ESM.xlsx]

## Sheet: Sheet1
Dataset ID#	Organism	#Normal	#UC (Ulcerative colitis)	#CD (Crohn's disease)	Age	Male	Female	Platform	Tissue Type	Tissue	Treatment	Disease Severity
GSE83687	Human	60	32	42	Mean (min-Max) 50 (4-92)	71	63	RNASeq	Full Thickness	Small bowel 15.3% Ileum 16.9% Ileum cecum 0.8% Colon 5.1% Right colon 15.3% Left colon 23.7% Sigmoid 11.0% Rectum 4.2%	UC and CD patients were treated withsimilar common medications, e.g., corticosteroid, infliximab, azathioprine, and mesalamine.	Severe
GSE73661	Human	12	166	0	Median (IQR) age (years) UC VDZ 40.5 (32–49.4) UC IFX 41.3 (31.1–49.6) Controls 68.2 (59–72.7)	Male (%) UC VDZ 21 (51.2) UC IFX 13 (56.5) Controls 6 (50)	female (%) UC VDZ 20 (48.8) UC IFX 10 (43.5) Controls 6 (50)	Microarray	Mucosa	Colon	Vedolizumab (VDZ) and Infliximab (IFX); two phase 3 trials of VDZ (GEMINI I and LTS)	Active (Mod-severe)
GSE6731	Human	4	9	21	mean (min-max) CD 42.1 (21-76) UC 60 (40-82) INF/IC 50 (33-72) Normal 52 (22-64)	CD 6 UC 2 INF/IC 1 Normal 1	CD 3 UC 3 INF/IC 2 Normal 3	Microarray	Mucosa	Colon, Ileum	5-ASA; antibiotics; steroids; immunomodulators (Azathioprine, 6MP, or Infliximab).	Variable (inactive and active; mild, moderate, severe)
GSE75214	Human	22	97	75	Median (IQR) age (years) Colon UC Active 45 (32-54) Colon UC Inactive 43 (29-56) Colon CD Active 38 (34-44) Colon Controls 68 (62-73) Ileum CD Active 41 (29-54) Ileum CD Inactive 43 (26-52) Ileum Controls 59 (52-73)	Male (%) Colon UC Active 43 (58) Colon UC Inactive 12 (52) Colon CD Active 2 (25) Colon Controls 5 (45) Ileum CD Active 20 (39) Ileum CD Inactive 6 (38) Ileum Controls 6 (55)	Female (%) Colon UC Active 31 (42) Colon UC Inactive 11 (48) Colon CD Active 6 (75) Colon Controls 6 (55) Ileum CD Active 31 (61) Ileum CD Inactive 10 (62) Ileum Controls 5 (45)	Microarray	Mucosa	Colon, Ileum	5-ASA, Corticosteroids, Azathioprine/6-Mercaptopurine, Methotrexate, Anti-TNF (Infliximab)	Variable (inactive and active; mild, moderate, severe)
GSE59071	Human	11	97	8	Median (IQR) age (years) UC Active 45.9 (33.19- 54.97) UC Inctive 43.93 (29.6- 57.2) CD active 38.9 (35.1- 45.3) Controls 69.6 (64- 74.9)	Male (%) UC Active 43 (58.1) UC inactive 12 (52.2) CD active 2 (25) Controls 5 (45.5)	Female (%) UC Active 31 (41.9) UC inactive 11 (47.8) CD active 6 (75) Controls 6 (54.5)	Microarray	Mucosa	Colon	5-ASA, Corticosteroids, Azathioprine/6-Mercaptopurine, Methotrexate, Anti-TNF (Infliximab)	Variable (inactive and active; mild, moderate, severe)
GSE48958	Human	8	13	0	Median (IQR) age (years) UC Active 55.0 (45.3-61.3) UC inactive 51.1 (35.1-60.4) CD Active 45.9 (36.1-60.1) IC 69.1 (68.2-78.4) Controls 57.7 (51.9-62.6)	Male (%) UC Active 6 (60.0) UC inactive 4 (57.1) CD active 2 (40.0) IC 1 (20.0) Controls 5 (50.0)	Female (%) UC Active 4 (40.0) UC inactive 3 (42.9) CD active 3 (60.0) IC 4 (80.0) Controls 5 (50.0)	Microarray	Mucosa	Colon	5-ASA, Corticosteroids, Azathioprine/6-Mercaptopurine, Methotrexate, Anti-TNF (Infliximab, only 1%)	Variable (inactive and active; with varying severity)
GSE16879	Human	12	48	73	Median (IQR) age at first IFX (years) Colon UC 41.4 (31.9-50.9) Colon CD 31.8 (23.7-47.5) Ileum CD 46.4 (34-55.3)	Male (%) Colon UC 14 (58.3) Colon CD 11 (57.9) Ileum CD 9 (50)	Female (%) Colon UC 10 (41.7) Colon CD 8 (42.1) Ileum CD 9 (50)	Microarray	Mucosa	Colon, Ileum	Refractory to corticosteroids and/or immunosuppression; 5-ASA, Corticosteroids, Azathioprine/6-Mercaptopurine, Methotrexate, Anti-TNF (Infliximab)	Severe refractory disease
GSE37283	Human	5	15	0	Age mean Normal 46 UC 48.3	Normal 5 UC 4	Normal 0 UC 0	Microarray	Mucosa	Colon	Azathioprine/6-Mercaptopurine, Methotrexate, Anti-TNF	Quiescent disease
E-MTAB-7604	Human	0	18	25	Age, years, median (IQR) CD 31.9 (26.5–51.5) UC 43.5 (29.6–55.7)	Male (%) CD 12 (50.0) UC 12 (40.0)	Female (%) CD 12 (50.0) UC 18 (60.0)	RNASeq	Mucosa	Colon, Ileum	5-ASA, Corticosteroids, Azathioprine/6-Mercaptopurine, Methotrexate, Anti-TNF (Infliximab vs Adalimumab)	Severe refractory disease
GSE97012	Human	45	14	9				Microarray	Mucosa	Colon, Ileum	Besides standard therapy, Trichuris Suis Ova (TSO)
GSE109142	Human	20	206	0	Age (Mean ± SD) Control 13.9 ± 3.3 UC 12.9 ± 3.2	Sex M (%) Control 9 (45%) UC 112 (54%)	Sex F (%) Control 11 (55%) UC 94 (46%)	RNASeq	Mucosa	Rectal	Mesalamine, Corticosteroids (oral and IV)	mild, moderate and severe
GSE95437	Human	29	42	23	Age (median) Control 54.0 UC active 39.0 UC inactive 48.0 CD active 31.5 CD inactive 26.0	Male (%) Control 14 (48) UC active 12 (48) UC inactive 5 (29) CD active 12 (60) CD inactive 0	Female (%) Control 15 (52) UC active 13 (52) UC inactive 12 (71) CD active 8 (40) CD inactive 3 (100)	RNASeq	Mucosa	Colon	5-ASA, Corticosteroids, Azathioprine/6-Mercaptopurine, Methotrexate, Anti-TNF (Infliximab)	moderately-severe
GSE42768	Mm	5	25	0	6 weeks	0	30	Microarray	Full Thickness	Colon	n/a	n/a
E-MTAB-5249	Mm	3	3	0				Microarray	Full Thickness	Colon	n/a	n/a
GSE87317	Mm	4	6	0	4-5 months			Microarray	Full Thickness	Colon	n/a	n/a
GSE27302	Mm	4	12	0		16	0	Microarray	Full Thickness	Colon	n/a	n/a
GSE53835	Mm	8	64	0				Microarray	Full Thickness	Colon	n/a	n/a
GSE39859	Mm	12	12	0	6-12 weeks			Microarray	Full Thickness	Colon, epithelium	n/a	n/a
GSE65408	Mm	3	3	0	8 weeks	6	0	RNASeq	Full Thickness	Colon	n/a	n/a
GSE107933	Mm	3	3	0	12 weeks	6	0	RNASeq	Full Thickness	Colon	n/a	n/a
GSE90577	Mm	11	8	0	4-7 weeks	0	19	Microarray	Full Thickness	Cecum	n/a	n/a
