# Supplementary material for: Artificial intelligence guided discovery of a barrier-protective therapy in inflammatory bowel disease
Source: Nat Commun. 2021 Jul 12;12:4246. doi: 10.1038/s41467-021-24470-5 (PMC8275683; doi:10.1038/s41467-021-24470-5)
Supplement: Supplementary file 5 — Data 2 [file 41467_2021_24470_MOESM5_ESM.xlsx]

## Sheet: C1
Table S2-I: List of genes in cluster 1.
SLC35D1	PHLPP2	SPPL2A	ABHD3	SLC36A1	PLEKHA7	AGPAT9	ABCD3	PDE8A	GNA11
PTPRK	ERMP1	MIER3	FRYL	SLC16A1	ENTPD5	SLC46A3	SREBF2	NAPEPLD	FBXO34
MTMR8	FMN1	MICALCL	SLC38A4	MYO10	KRCC1	RIOK3	KRT20	PLEKHB2	RSPH3
PCSK5	UAP1	SEMA5A	SCN9A	SLC25A43	FSIP2	TMEM56	RAP1GAP2	ELF4	SLC35G1
ENPP1	CLDN23	KIAA1217	GRAMD3	CLIC5	PLCB4	AIM1L	LYRM7	CDKL1	PARD6B
ABCB11	APPL2	PGGT1B	CROT	NPY1R	NAT8	SLC38A1	DENND1B	KRAS	FAR1
GPRC5A	EFNB2	MET	VANGL1	ACSL3	TNS4	ZNF702P	B4GALNT2	NIPSNAP3A	ECHDC1
PROSC	NDFIP2	CASP7	CCDC47	SNX24	CTSS	DTWD2	PRKACB	ZNF681	AKAP5
GNPTAB	GMFB	GALNT1	IMPA1	TTC30A	NCEH1	SLC31A1	ZNRF2	NARS	CLCN3
GPD2	SLC41A2	CLDN12	PDHX	TMEM87B	TSPAN13	AVL9	ZDHHC13	FAR2	KDM1B
HSD17B12	POC1B-GALNT4	AGPAT5	DYRK2	ANKH	LMTK2	SCUBE2	KIF13B	SOCS6	ATP8A1
SYTL2

## Sheet: R1
Table S2-II: Reactome pathway analysis of genes in cluster 1.
Pathway/process name (Reactome Analysis)	pValue	fdr
MET interacts with TNS proteins	0.000829174	0.289041
Tight junction interactions	0.00208576	0.289041
Synthesis of PA	0.00220642	0.289041
ROBO receptors bind AKAP5	0.00388516	0.339886
MET activates RAS signaling	0.00707045	0.339886
Wax biosynthesis	0.00800145	0.339886
Vitamin B2 (riboflavin) metabolism	0.00898446	0.339886
Phospholipid metabolism	0.0163123	0.339886
Rap1 signalling	0.0172472	0.339886

## Sheet: C2
Table S2-III: List of genes in cluster 2.
ERLIN2	CASP6	HADH	DSC2	LNX2	ERLIN1	GBAS	ELMO3	B4GALNT3	HHLA2
SNX30	ARHGEF10L	TSPAN1	PLEKHH1	SH3RF1	TMEM164	SERINC2	TUFT1	NAALADL2	MRPS35
ZSWIM5	SUCLG2	FOXA3	NHSL1	GRTP1	SLC35A1	INADL	BRCC3	KIAA1161	PAWR
MCU	MCCC2	PLA2G10	SHROOM3	ZADH2	NUDT15	MTL5	DISP2	PFKFB2	PPARGC1B
ATP8B1	SPIRE2	EPS8L2	TMC4	FMO4	CAST	GOLPH3L	ZNF440	GALE	PLD1
IGF2BP2	IL20RA	CD24	PPARA	SLC22A23	SDHD	LLGL2	GPR160	LRPPRC	STK39
SPINT1	SLC29A2	ABCC3	ACVR1C	DSP	DOPEY2	SH3BGRL2	FARP2	ADORA2B	BRPF3
NR5A2	FMO5	MYO5C	MAOA	SLC35B3	OCRL	GCOM1	B3GNT3	PAK1	SLPI
DNAJC11	SLC35A3	CLMN	DLD	PDCD4	RIPK4	NOXA1	SPINT2	FARSB	FAM120A
ABCC13	ERI2	SYNJ2BP	TTC39A	PPIP5K1	FUT4	FXYD3	CALML4	LAMC2	LPIN3
RALGPS1	PIGN	HCN3	HPGD	PTK6	IFT74	HNMT	IGSF3	DARS2	ABR
GCNT2	BDH1	SDCBP2	FA2H	TMEM236	CAT	THNSL1	PPAPDC2	HK2	PRKCZ
GDA	WASL	ARHGAP32	LPAR5	ARHGEF9	PRDX3	MAPK13	STRADB	ERBB2	TM9SF3
HIBCH	PDSS2	FLNB	IDH1	KIAA1598	C15orf48	CASK	DDR1	HSDL2	PTPRF
FGFR3	SPINK1	LRRC19	DEGS2	CTAGE5	ACSS2	ELOVL6	LIMA1	SULT1B1	GSR
CEACAM6	TMEM220	PHOSPHO2	IDH3A	PDXDC1	MEP1A	HSD11B2	SERINC5	MMACHC	TUBAL3
GIPC2	PDXDC2P	MFSD9	SLC44A1	HGD	BCKDHB	PLA2G12A	PARM1	VSIG2	RHBDL2
RAB11FIP1	COL17A1	FAM177A1	SLC35F2	RNLS	FUT6	TMEM144	RBM47	MBOAT1	HSD17B2
ALDH6A1	LOC344887	PLBD1	SLMO2	DEFB1	SLC1A1	TMEM192	ACVR1B	TGFA	CORO2A
TFCP2L1	MTM1	CD2AP	XYLB	GFPT1	SOSTDC1	C6orf222	WARS2	KIF16B	PVRL3
MAST2	BCAR3	CEACAM7	P2RY2	METTL7A	PRRG4	SGK2	ZFP62	GNE	FOXP4
NIPSNAP1	CEBPG	CCDC112	SIDT1	SLC37A4	DLAT	DHX32	CSTF2	HEATR2	GLCE
RAVER2	CCDC85C	RAPGEFL1	SLC6A7	PIWIL4	C19orf57	CEP70	EPS8L1	EGLN3	MLPH
NUBPL	SLC30A10	NDUFS1	LRRC66	AK7	ARRDC4	LAMB3	USP54	ZNF823	FHDC1
KIAA1671	CAMK2D	VDR	SH2D3A	SLC25A13	TIMM8A	PTPRO	LOC100506730	TRIM36	TRIM31
SPATA17	KBTBD12	ATP9A	OMP	UNG	PAQR8	ZNF320	SIPA1L3	KCNK5	SLC5A2
CNKSR1	AXIN2	LRRC26	HADHB	CNTN3	ALDH5A1	GALNT7	ALDH18A1	ALDH7A1	EFCAB5
NUDT12	REPS2	TM4SF5	HMGN5	PAFAH2	GPR35	FAM102A	CMBL	SNX7	SCGB2A1
LRRC1	OCLN	CMTM8	FAM3D	FASTKD1	LACTB2	IGSF9	ZNF311	ENOSF1	GMNN
L2HGDH	DNMBP	ARL6IP1	LRRC59	JPH1	USH1C	GATA6	LPCAT3	C4orf33	CS
FAM117B	FUCA1	SRPK1	SPAG16	PDP2	NAT1	MEP1B	SDR16C5	GPR98	PIGF
MYO19	MUC1	OR2A7	PDSS1	RAB3IP	ACY1	PRELID2	AMACR	PVRL1	ACOT11
CDC42BPG	LGALS4	FAM84A	PTPN3	ACSL5	PROM2	ZNF774	MLEC	MYB	ACSM3
EXPH5	CCNI2	BEND3	MMAA	SEMA4G	HUNK	TMEM63A	NUDT16P1	HMGA2	CEBPA
ENTPD2	IHH	ZP3	RPL10L	EPHA10	TRIM2	PANK3	SLC27A2	BAIAP2L1	C3orf52
SFN	CDCP1	TMEM97	S100A14	ATP7B	TSEN2	EDN3	SMPD3	EPHX2	AKR7L
CYP4F12	TMEM82	INPP5J	ITPKA	ATP2A1	SLC45A3	SGK223	VIPR1	COBL	LRP5
PLCB3	TRAF4	ATAT1	CYP2C9	PLXNB1	ANO9	GAL3ST1	ESPN	DHRS11	KRTAP5-1
DQX1	CASZ1	ULK3	ALPI	GUCA2A	DAPK2	C6orf132	CCDC120	SDC4	GLB1L2
RORC	DDAH1	SCIN	REP15

## Sheet: R2
Table S2-IV: Reactome pathway analysis of genes in cluster 2.
Pathway/process name (Reactome Analysis)	pValue	fdr
TFAP2 (AP-2) family regulates transcription of growth factors and their receptors	0.00515393	0.656863
Pyruvate metabolism and Citric Acid (TCA) cycle	0.00523591	0.656863
Type I hemidesmosome assembly	0.00574787	0.656863
Citric acid cycle (TCA cycle)	0.00626556	0.656863
Peroxisomal protein import	0.00678366	0.656863
Ion transport by P-type ATPases	0.00913832	0.656863
Nephrin family interactions	0.00936571	0.656863
Acyl chain remodelling of PE	0.0125762	0.656863
Cell-Cell communication	0.0125908	0.656863

## Sheet: C3
Table S2-V: List of genes in cluster 3.
C21orf33	ACADS	TCEA3	SLC26A2	VILL	ATP5G3	TTC38	PPP1R16A	NDUFAB1	ECHS1
ACAD10	CPT2	MPND	UQCRH	COX6A1	CLYBL	COQ9	NDUFV1	FAM98C	BCAT2
PDE6A	MMP15	NDUFA9	C6orf136	FAAH	MRPS16	FAHD1	ATP5B	NDUFB9	MRPL14
ESRRA	TMEM177	NDUFA8	ATP5C1	NECAB3	RETSAT	ZBTB7C	TIMM13	COQ3	MGAT4B
MRPS12	CNPPD1	FAM118B	CLN3	SLC35C1	RILP	PSMD3	AGFG2	DERA	NDUFC1
ENDOD1	ACOX1	SDHA	ATP5G1	NHEJ1	UQCRFS1	WDR78	NDUFS7	ELOVL1	C6orf203
PRDX2	MRPL12	SDHC	DOK4	PGAP3	TMEM63C	OPLAH	ILDR1	MDH1	ADAP1
C11orf83	HMGCL	MRPL37	MRPL15	SAMD13	SDHB	STAP2	SLC25A5	TSFM	ECHDC2
C2orf47	FH	PAQR5	IMPA2	FOXD2	MRPL16	TMEM63B	CRYL1	UQCRC1	DECR1
CHCHD3	ZDHHC12	COX7C	CC2D1A	MRPL13	IDH3B	GDE1	MVP	SELENBP1	MRPS5
MRPS7	ECSIT	MYO1D	HOOK2	PRRG2	RIMKLA	CDK20	MAVS	SUCLG1	COX7B
TSTD1	GSTM4	OSBPL7	MRPS33	SLC25A11	ADCK5	EFNB1	PXMP2	C1QBP	SLC16A9
IL17RE	SUOX	SAMM50	KLC4	ECH1	ENO1	TMEM9B	STOML2	AIFM3	PIGZ
PARS2	PCTP	BPHL	NEU4	CKB	LDHD	PCCB	ZNF69	MPI	ACSF2
PPP2R3A	LETM1	C12orf49	ETFA	PHYH	RBKS	RIPK3	CCDC51	PMM2	SLC39A2
HDHD3	LSR	PAK4	COX5A	AIFM2	GUCA2B	ANKRD9	NRARP	SLC25A10	GSS
HNRNPAB	CYC1	APEH	NDUFS3	CA2	ARHGAP44	PRDX5	P4HB	LDLRAP1	ARHGEF5
CCHCR1	TST	DCTPP1	PACSIN2	RPS6KA1	DOLPP1	GNG5	PPDPF	UBAC1	SLC22A18
ZNF768	HOXB5	B3GNT8	ARV1	CLDN8	CNNM2	NDUFA10	ALG14	ATP5F1	PITPNM3
AFG3L2	SH2B1	LGALS9	HDAC11	SLC35D2	ENTPD6	PHB	HADHA	ADCK1	PADI2
SLC25A34	DECR2	TTLL12	LGALS3	SLC25A39	APOO	S100A16	DGAT1	ZNF219	PDK2
NR2C2AP	ZBTB7B	PPA2	MPST	FN3K	TMEM129	MDH2	AIFM1	GOT2	COX4I1
UQCR10	KLHDC9	GPI	MKRN1	LPCAT4	CLTA	ECI2	MRPL46	RNPEP	PLEKHJ1
PEX26	LRR1	RAB32	CDK18	CCNJL	PEX11A	LIAS	RAB40B	TMEM72	PC
TMEM106C	BAK1	FAM160A2	IFRD2	IVD	MCAT	CA1	MTX2	VPS37B	RTKN
CYB561	NEK3	OXSM	BOLA3	PGAP2	TXN	TMEM186	PODXL2	SLC25A4	LOC113230
COX6B2	MPDU1	PTRHD1	NUDT8	SEPHS2	TMX2	SHROOM1	DHDDS	ILVBL	ACAA1
IGSF8	STBD1	MACROD1	COX5B	PRKAB1	MGST2	DHRS1	H1F0	DCTN2	C8orf82
SSH3	GOT1	EPB41L1	REEP4	PCK2	TPRG1L	ADCK3	HTATIP2	HDAC1	CRAT
TSKU	NCKIPSD	AKR7A2	ADCK2	GLRX5	PXMP4	SPRYD4	NIT1	NDUFS2	NANS
VDAC2	ACOT13	CPA6	POLDIP2	GPRC5C	ITGA3	DNM2	TMEM102	TKT	BPNT1
VDAC1	HR	BAG1	RASSF7	ARF3	PGPEP1	YIPF2	ACAA2	CDKN2B	PPFIA3
EFNA4	TMED6	PCBD1	REPIN1	SDSL	SFT2D1	TTPA	SLC25A1	GLRA2	MRPS28
ABHD11	ERAL1	SPPL2B	MTCH2	COQ5	JUP	VPS25	GFER	HOXA5	TPRN
SATB2	AP1G2	GSTK1	NUDT16L1	XRCC6BP1	TOMM40L	MRPL34	PTPN18	TRAP1	CAMK2N1
C7orf31	SULT1A1	AKR1C2	ATP5A1	TP53I3	C14orf142	MRPS36	HINT1	TMIGD1	MYL5
SLC39A4	MAD2L1BP	SCO1	SH3BP1	ABHD14B	EML2	RTN4IP1	LENG9	STK38	TACO1
TYSND1	PHF7	MRPS18B	ASB13	ECI1	HDGF	PNPO	TFB1M	POLR2H	GIPC1
ZNF57	RCCD1	IDH3G	SMPDL3B	STEAP3	MGST3	MRM1	DGKQ	RDH13	HEPH
CANT1	MRPL21	TNK1	CECR5	AAMP	C11orf49	PHB2	QARS	PFKL	RAB40C
FAM73B	NADSYN1	MLYCD	FUK	SPHK2	MRPL2	ZNF552	ZNF587	SUMF1	ACOT2
SPR	ASL	FAM195A	MMP28	LFNG	RPP21	AVPI1	GPT	NOXO1	KLK1
EFNA3	ARAF	GAK	SQRDL	PRR5L	ITM2C	MRPL35	GGH	SLC22A18AS	PLCD3
LANCL3	PYGB	NMNAT1	WFDC2	CA7	MIPEP	SMAGP	TMEM54	PKIB	ANG
ZBTB3	RDH5	SLC16A5	HEBP2	MRPL4	SLC26A6	MMAB	CHKA	DHRS4L2	NR2F6
HECTD3	DGCR2	ETHE1	ATG4D	FAM162A	CCDC24	STARD10	CAPN1	SRI	ACAT1
TMEM59	GLTP	SLC25A23	UGP2	RPH3AL	EAPP	PNPLA4	TMEM141	MFSD3	KIF1C
PWWP2B	CHCHD10	LGALS3BP	TDP2	MAGIX	SCAP	ADAT3	CYP2R1	HOXB7	PIK3R2
TMEM44	TLCD1	ZNF629	PGM1	SLC35A4	EFCAB4A	CLCN2	SFXN4	PPCS	VDAC3
MKKS	CISD1	MRPS22	VTI1B	DDT	NDUFB3	PPARGC1A	GPR125	NR3C2	SLC4A4
C11orf54	RPS6KA6	ACO2	CPT1A	FZD5	AHCYL2	TOR1B	USP30	CNNM4	PIP4K2C
EHHADH	ETFDH	TLN2	GRAMD4	PAPSS2	UGDH	SLC22A5	MTMR11	PLCE1	DAGLA
VSIG10	SCAMP2	DBNDD2	HMGCR	NET1	NEO1	ADCY6	DPF3	HSD17B11	AKAP7
GPD1L	PANK1	AUH	PTGR2	TMC7	SEMA6A	MANSC1	CMTM4	BLOC1S1	ZFAND2B
OCEL1	BSG	SLC27A4	CTSA	ZNF575	TMEM53	PLCD1	PSKH1	PRDX6	PLEKHG3
SMPD2	GBA2	BTBD2	GOLM1	THAP4	PPP2R1A	DHRS7B	PICK1	TXN2	BTBD6
CHMP4B	APOA1BP	NDUFB8	SLC25A38	MRPS11	PMPCA	SLC25A3	DDTL	PPP1R7	COQ4
ALKBH7	ATP5D	STK16	NT5C	TEX264	NDUFB10	FAH	DCXR	ETFB	ACOT8
MRPS34	NDUFA12	MRPL48	IMMP1L	NDUFB4	FAM171A1	MEST	KIAA1522	GALNT12	AKAP1
MLX	EPB41L4B	DAB2IP	C5orf30	CMAS	GHITM	TSPAN6	PREP	PCCA	TACC2
ZDHHC23	MYO1C	STYK1	UNC13B	SLC17A5	NEDD4L	HOXA3	SIAE	SRC	HIGD1A
PEX7	MAP2K6	CAPN5	KCTD5	SYT7	SPRYD7	ALDH3A2	CPNE2	DTX4	MGST1
TPMT	ATP1A1	ZBTB7A	EFTUD1	PARD3	NUDT6	CES2	SULT1A2	GDPD2	CHPT1
PECR	MT1E	OAF	AQP8	PINK1	EIF3K	HINT2	HDDC3	NTPCR	TRAF3IP2
CCDC58	MRPL1	EIF6	HIGD2A	NDUFAF4	C5orf63	ZNF789	ZNF564	ARSD	PDHA1
UQCRC2	GALM	RPL22	MAPK3	FABP1	RCE1	PIGV	ICA1	ANO10	DLG3
ERGIC1	B4GALT4	GLB1	TSPAN3	AIMP2	ZDHHC3	DUS1L	YDJC	ITPA	PHPT1
BAD	SPECC1	AXIN1	FHIT	MRPS18A	PPARG	CD9	TRPM4	APOBR	CYCS
P2RX4	TMEM60	EBP	GSTZ1	ATPIF1	HN1	NOL12	PCYT2	KIF22	TMEM8B
ZNF622	BLCAP	ISCA2	SLC25A6	UQCRQ	COX6B1	NDUFA6	NDUFA2	C14orf2	MRPL41
LCMT1	VAMP8	POLR2F	COX10	SLC39A11	HN1L	RPP25	UQCRB	BNIP1	TBRG4
SARS2	PET112	RPUSD2	ARRDC1	TUSC2	ANKRD54	NDUFA1	COX7A2	COX6C	ATP5O
USMG5	ZSWIM1	ZSCAN16	ALDH2	HRSP12	SLC25A20	DNAJC28	ATPAF2	MRPL43	ENPP3
LSM4	DBI	TXNDC17	COX8A	CFDP1	HMG20B	DPP3	AACS	PQLC1	ADPRHL1
PROC	ATP5H	SLC2A8	GTPBP6	CTDSPL	TMEM98	PDXP	LCN15	PYCARD	COG2
CRLS1	MTIF2	AK2	METTL2A	IMMT	ATPAF1	MRRF	MCCC1	MRPS25	GLOD4
BZW2	RPIA	HCCS	AHCY	CAMKMT	TTC19	RER1	C14orf93	TMEM223	ZNF816
METTL18	C11orf1	TMEM14B	CIB1	C15orf61	PIGU	MRPS9	TRUB2	ATIC

## Sheet: R3
Table S2-VI: Reactome pathway analysis of genes in cluster 3.
Pathway/process name (Reactome Analysis)	pValue	fdr
Respiratory electron transport	1.11022e-16	4.45199e-14
Respiratory electron transport, ATP synthesis by chemiosmotic coupling, and heat production by uncoupling proteins.	1.11022e-16	4.45199e-14
The citric acid (TCA) cycle and respiratory electron transport	1.11022e-16	4.45199e-14
Mitochondrial translation	2.22045e-16	6.68354e-14
Mitochondrial translation termination	7.77156e-16	1.55431e-13
Mitochondrial translation elongation	7.77156e-16	1.55431e-13
Mitochondrial translation initiation	1.44329e-15	2.48246e-13
Complex I biogenesis	1.14536e-09	1.71803e-07
Cristae formation	1.67012e-08	2.22126e-06

## Sheet: C4
Table S2-VII: List of genes in cluster 4.
PTPRM	NID1	CYYR1	DOCK2	MPDZ	COL5A2	FBN1	ATP2B4	CD28	TRPC1
TCF4	RASSF2	PXDN	SH2D1A	PTRF	ZCCHC24	LRRC8C	ITGAL	ARHGEF6	GNB4
ATP8B2	LUM	CDK14	GUCY1B3	FLI1	DOCK10	PTPN14	LAMB2	TMTC1	ITPRIP
MCTP1	TGFBI	ELTD1	2020-09-04	KLHL5	MYO1G	WAS	CARD6	NRP1	CD53
KCNT2	MMP14	FSTL1	THSD7A	UBASH3A	SLC6A6	CEP170	TRAT1	GPR124	TIMP2
WIPF1	GNG2	PDE10A	LHFP	ITK	CD226	CAV2	LCP2	KIRREL	F2R
FAM49A	GPSM3	TTC7B	FAT4	ACSL4	SEC14L1	FGD3	RECK	RHOJ	SGIP1
AVPR1A	CCDC88A	ZNF521	SYNE1	ZNF467	ARHGDIB	ARHGAP29	RAPGEF4	SMARCA1	KIAA0922
CASP4	CSF2RB	NCKAP1L	FAM126A	NLRC3	GPR65	C16orf45	PNRC1	ZNF532	SLAIN1
CD3G	GLIPR1	FADS1	FAM127C	APBB1IP	AKT3	KCNAB2	ANGPT1	IL12RB1	CD247
NLRP1	MYO5A	AP1S2	FRMD6	HDGFRP3	NR3C1	DRAM1	LPHN2	LYL1	CHSY1
CYTIP	SELPLG	ITPR1	RUSC2	HIP1	PLS3	VEGFC	SULF1	TNFAIP8	CCDC3
DOCK4	FCHSD2	PIK3R5	IKZF3	KLHL6	SOX5	ETS1	WWTR1	SLFN11	MSN
PTPN7	SERPINB9	CEP19	MID2	LRCH2	ADAM19	ZBTB47	IGFBP5	LAMA4	ADPRH
DCHS1	IFI16	NAP1L1	WWC3	REM1	P2RY8	S1PR4	SCRN1	IKZF1	MMRN1
DOCK8	BTK	LCP1	COL12A1	PTPN13	BICC1	EHD2	MAP3K3	AFAP1L1	GAS7
STK4	TLL1	PDE7A	PPP1R16B	PODXL	TMEM47	ARHGAP25	CD2	DAPP1	BTN2A2
CLEC2D	RASSF5	SASH1	RASGRP1	MYCT1	PIK3CD	WWC2	RHBDF2	BICD1	SNED1
SLC7A2	CARD8	SHE	SACS	B3GALNT1	COL6A3	PTPRC	ABCD2	AGAP2	TSPYL5
VCAN	SPG20	MCC	TFPI	CLIC4	ZEB1	CXorf36	CALD1	FIGN	C9orf47
FHL5	RAB31	SMARCD3	TSHZ2	ABLIM3	ZEB2	IL33	SLC16A6	LAMC1	ADAMTS6
EVI2A	CALCRL	LDB2	IQSEC1	CLEC14A	GIMAP8	TRIM22	FGFR1	SP140	KANK2
ANTXR1	NFAM1	CFH	FAM198B	FGFR1OP2	BICD2	PYGO1	CD34	PRKCQ	HSPG2
ZNF154	RGL1	EPHA3	ARHGAP31	SLC4A8	CR1	RINL	ARHGAP24	FMNL1	TGFB2
SNX10	ERO1LB	TSPAN9	FYB	ORAI2	TRIB2	TMEM206	SLC38A2	SNX20	RIMKLB
RFTN1	DDR2	SLA	BCL6	MRVI1	TBC1D19	LEF1	CD96	EDNRA	SHC3
VCAM1	PACS1	CDH13	EID1	USPL1	UBE2E2	ADAMTS1	IL1R1	GIT2	LSAMP
LAMB1	ITGB3	EIF5A2	PHTF2	SLC9B2	APOL1	CDYL2	PDCD1LG2	NCOA3	PREX1
TGFB3	STX11	QKI	MAP3K8	PCDH17	ADCY7	EBF1	DZIP1	PLCB1	PLCL1
NRP2	TMEM55A	ADAMTS12	KIAA1462	CYR61	FAM26E	GZMM	FAM110B	LRRK2	PHC1
LETM2	ARID5B	PRPS1	RASSF8	PHLDA1	CD109	SWAP70	GBP2	SH3BP5	MDFIC
LILRB2	ZNF831	ARHGAP28	PHLDB2	FGF2	CCDC141	GREM1	TNFSF8	GNB5	PDE1A
EHD3	RPS6KA2	BNC2	MAP4K1	SEMA4D	KCNJ8	RASGRF1	IL16	PARVG	GREB1
COL3A1	PPP3CC	CLIC2	STOM	S1PR1	CCR4	ZHX2	ADRBK2	PKD2	WDR19
SLC23A2	CNR1	SLC16A4	ENG	ERN1	VAMP1	PDE4B	LIX1L	CHST3	OSMR
TBC1D9	RAB23	CCDC109B	IL2RB	NIN	NUMBL	RASAL3	CSGALNACT2	ARHGEF17	SP110
FRMD4A	MMP16	NXN	GUCY1A2	PLEK	BTN3A3	DNAJB5	DYNC2H1	CDC42SE1	PIK3CG
STK10	CLEC1A	DOCK11	CLIP4	ERG	LCA5	SFMBT2	SGTB	CIITA	TMEM45A
TSHZ3	TGFBR2	LAIR1	RAB39B	PRKCB	EVL	TNFSF13B	SOBP	DLC1	IL27RA
LILRB1	CD3E	GJA1	P2RX7	HSD11B1	TRAF1	HHEX	C21orf91	SPARCL1	TMEM64
LBH	MAP3K12	CAV1	IL1RAP	KDELC1	PHF21A	APOBEC3G	CD80	SNX29	FERMT2
WDFY4	CNTRL	INPP5D	RUNX1T1	FGD5	MEF2C	SLAMF1	RDX	FBXL7	LDLRAD3
CHST11	DENND5A	PPM1K	SRGN	SORCS2	PARP15	P2RY10	GJC1	ANO6	IL6ST
ITGA4	MSX2	TENC1	ESR1	CUBN	PRDM1	KIAA0226	PREX2	PDGFRA	SAMSN1
GEM	OGFRL1	LOC339803	GIMAP7	RGS5	EOMES	LIMS1	SCN3A	FAM114A2	SAMD9L
LHX6	PLCG2	GPR171	TET1	TRPS1	HECW2	CDH6	GPRC5B	COL1A1	BRSK1
CFI	APH1B	PEAR1	NTNG2	SH2D3C	FKBP7	TWSG1	KIAA1586	DIXDC1	SULT1C4
APOL3	GPR174	UBASH3B	BVES	TIMP3	PAIP2	TMEM184B	FNBP1	ZAP70	ANXA5
GPR176	MMD	DTHD1	EGFL6	NR2F2	HIVEP2	DUSP10	MR1	RBMS3	WHAMMP3
CSPG4	TXK	ANKRD29	KLF7	SHROOM4	ANGPTL2	CTGF	ADAMTS5	KCNE4	NHSL2
PYHIN1	PIP4K2A	FRY	RASA3	PSTPIP1	FAM49B	ARHGAP6	ITPKB	TBCEL	C1R
PARD6G	GRAPL	SAMD4A	CYTH4	PDGFRB	USP13	LOC153684	FLNA	TEAD2	ZNF25
PHTF1	TRPC6	CEP112	WDFY2	TMEM156	ANP32E	ST3GAL1	2020-09-06	MITF	CDC25B
WASF1	TXNDC15	TOR1AIP1	RASSF9	MSL3	KIF21B	TRERF1	HEG1	JAZF1	GUCY1A3
ZIK1	PARP8	ARHGEF3	TMX4	NEXN	RCBTB2	IL1A	TMEM71	STXBP1	ZFP92
FAM65B	IL2RA	RBPJ	HVCN1	TAGAP	CD38	ST8SIA4	RASGRP3	SDK1	GIMAP4
ASAP1	GNS	LGI2	BAG2	PIK3R3	IRAK2	SERPINI1	ITGB2	IL18R1	CADM1
IL10RA	AKNA	RAB12	GAS1	SEMA4C	HIVEP3	SAMD8	UCP2	TLR4	TRO
FAM13C	VGLL3	RGAG4	LOXL3	TMEM108	TSPAN18	RIC3	PHACTR1	ALOX5	KDR
PDE1C	SLC41A1	SLFN5	TEK	FAM117A	GYG1	ARSG	GPCPD1	KLHL14	SSH2
IRF2BPL	RASGRF2	RFX5	SDC2	FLRT2	STK17B	IL7R	TGM2	CNN3	MATK
PRR16	SLC8A1	TM4SF18	MAFB	ACVR1	NFATC1	CFL2	WNT2	CYP7B1	TMOD2
RAB8B	AASS	TDRD10	RORA	MB21D1	HLA-DOA	OSBPL3	SH3PXD2B	AMPH	TLR1
SLC10A6	RFTN2	CD84	THSD1	EVI2B	BTN3A1	SNCAIP	JAM3	PRICKLE2	F2RL2
TMEM154	FBLN5	RGS19	CLK1	SNX25	FAM162B	TP73-AS1	LRMP	FUT8	ADORA2A
PRICKLE1	SLA2	KCNA2	TRPA1	WNK3	ICOS	ABCA6	GAB3	GIMAP2	TMEM237
C10orf54	PAM	EML1	SNAI2	PALMD	STX2	CTSK	ADCY3	LYN	IPCEF1
C4orf32	PLEKHA2	FAM124B	CYLD	LTBP2	PLXND1	CA5B	GNG11	DSE	PTAFR
CBX6	C2CD2	GIMAP6	VSTM4	CAPRIN2	TCEAL7	LEPR	LOXL1	FADS2	LPAR6
OLFM2	ARHGAP9	DNAJB4	ZNF548	ZBTB25	TRAF5	NDST1	BIRC3	PDZD2	THEMIS
OGT	HMCN1	ANKRD44	RHOH	HRH2	SERPINE2	HERC5	RNF180	ELOVL5	KIAA1644
BNIP3	RGS14	TNC	IRAK3	MPP6	ZAK	MAP1B	SYDE1	FAM120C	AMN1
DSEL	GZF1	GBP4	PDZRN3	DENND3	ADAM23	HGF	FGD2	RNF24	FMNL3
ZFPM2	FZD4	KCTD15	CD86	CALHM2	ENO2	KIF3C	KCNA3	FAM129A	FOXF1
AHNAK2	EMR2	LRRC4	NID2	PEG10	CYSLTR1	ARHGAP20	STAT4	DNAH8	SLC1A2
SKAP1	ROR2	C16orf54	ZNF37BP	CD44	GLT8D2	TIAM1	CNTNAP1	MAP4K4	NPC1
RAPGEF1	MYCBP2	MAP4K2	STK32B	CHRDL2	WASF3	RHOQ	KATNAL1	AICDA	SV2A
PLCB2	TXLNB	SP140L	B3GNT9	SMTNL2	ZNF781	ULK2	AIM2	CPT1C	CRISPLD2
IFNG	SLFN12	NR2F1	CDR2L	TFEC	MACF1	EMCN	CDH11	SH2B3	RCSD1
FIBIN	HEY2	FLT1	CXCR4	SNAPC1	ZNF569	STARD8	LPPR4	KYNU	NES
LATS2	GNMT	ROBO1	SNN	FAM101B	HIST1H2BM	PFKFB3	FJX1	GPR4	PDPN
ALPL	GLT1D1	KCNJ15	C3orf36	ECEL1	SRPX2	PLA1A	GSDMC	FAM89A	WARS
VASN	IFI44	NRN1	SNCA	CSF1	ZFP36L1	PBX3	ITGAV	ITGB1	FNDC3B
TMEM30A	MFAP3	PLBD2	TGFBR1	SNTB2	LRRC70	SLC35B4	MAF	RAB3C	JAK1
ELOVL2	FMO3	KIF26B	ZNF385D	LMO4	PROK2	SERPINE1	FPR2	GBP1	TREM1
PARP9	ADAMTS4	FCAR	SERPING1	COL6A1	SERPINF1	AEBP1	ADAMTS7	RASL12	BCAT1
C1S	CREB5	SYNGAP1	DAAM2	BOC	ENPEP	MAB21L2	SCD5	CNTLN	ARHGEF25
RBPMS2	CLIP3	ACTA2	SMO	EFS	ADAMTSL4	GIPC3	TCF7L1	LOXL4	KLHL29
SHANK3	ANO2	THBD	APOLD1	INHBB	ANXA1	EGR3	RBMS1	MOXD1	TSPAN5
HS3ST3B1	SEMA3A	FAM171B	PTPN12	SNRK	CLIP1	CCPG1	FYN	PDE1B	RHOBTB2
TGIF2	APBA2	VIM	FKBP10	A2M	PECAM1	TUBB6	PDE7B	PLEKHH2	MERTK
PTGFR	FILIP1	AMOTL1	AKAP12	C20orf194	TNS1	NAV1	MYH10	EVC	ACSS3
OLFML1	EFEMP1	CEP68	MEIS2	GPC6	DCN	COL14A1	TTC28	GLI3	CDH2
STARD9	CACHD1	ITGA9	MSRB3	COL27A1	ZNF423	PPAP2B	C1orf198	LRRC37B	TMEM43
LYVE1	ZNF618	MAMLD1	RERG	BACE1	LTBP1	SLC35F1	MX2	SLC9A9	PRDM8
SRGAP2	DPYSL3	DPYSL2	DNAJC18	PRKD1	MEIS1	IGDCC4	PCNX	PARP14	STAT5B
INPP4A	CRTC3	RNF213	SEC22C	SLC39A6	ARMCX3	KLHL2	MCFD2	OSTM1	PAPSS1
STK3	JAM2	AMIGO2	SCARA3	SETX	CLASP1	PPP1R12A	LRCH1	ELK3	OSBPL8
ZDBF2	AHR	ARL13B	HOOK3	SETD7	RFX3	HOMER1	ATP11A	HSPA13	DPY19L3
ANKDD1A	SNX18	NOS3	NOTCH3	EPAS1	CACNA1C	DCUN1D3	COL8A1	C17orf51	THBS2
SCARF1	MAP1A	ARSB	CHSY3	CRISPLD1	TACR1	RORB	RSPO3	ST6GALNAC5	PLEKHG1
CHL1	RAB11FIP2	ZNF280D	LYST	WNK1	C7orf60	FAM65C	DZIP1L	MEGF9	OAZ2
CSGALNACT1	XAF1	TLN1	CNRIP1	SAMHD1	TM6SF1	ELMO1	FAM65A	DBN1	RILPL1
RAMP2	LPPR2	FAM69B	LCAT	ERC1	KCNN3	HOXB2	HABP4	SLFN12L	RUNX2
GVINP1	CASS4	PRNP	SVEP1	EFEMP2	PMP22	MXRA7	CD274	GBP5	NOD2
NCDN	ELMO2	MRAS	IGFBP7	GRK5	PEA15	FAM20A	TPST1	LMCD1	ABCA1
COL18A1	SPARC	PTGES	OLFML2B	TIE1	CHN1	COL5A3	NOTCH4	COL5A1	CTHRC1
PCDH12	PTK7	MMP2	TRPV4	LMO2	GJA4	COL1A2	THY1	BGN	ADAMTS2
PMEPA1	GRID1	LTF	IFI6	MXRA5	LAMA5	SLCO3A1	STAT2	EGFLAM	SH3RF3
ACTN1	PDE2A	ITGA10	DKK3	DYSF	COL4A2	IL15RA	BCL6B	BEST1	GRB10
SIX1	TSPAN11	ARMCX2	MAP7D3	TAF3	GDF11	SYT11	SLC12A4	NAP1L5	CACNA2D1
ANKRD6	ZBTB4	UST	NEDD4	SGCE	SLC16A2	CXCL12	SPIRE1	IL3RA	IFITM2
PTP4A3	FNDC4	PTGIR	SMOX	HAPLN3	NAB2	PIAS3	ASXL1	TUBG2	BMPR2
PPFIBP1	MKL2	UTRN	EHBP1	DOCK9	SERINC1	RBFOX2	DFNA5	SLC22A15	SIRPA
SCPEP1	TNFAIP2	CHST2	GPR137B	DEGS1	FSCN1	ETV5	PPT1	ENTPD1	PLXNA1
PRKCH	SKI	SSH1	PRKAR2B	SGCB	ITGAM	MYO1F	BASP1	POLN	CRTAP
NLGN2	ADAMTS10	GABBR1	ITGA7	CHRD	PTBP2	WDR35	GNA12	ECM2	SETBP1
AXL	CD99L2	SDC3	FAM160B1	TMX3	ATXN1	PTPRS	PLXDC1	RBPMS	DLG4
ADARB1	ZNF512B	MAN1C1	ZBTB46	KIAA1467	TTYH2	CLSTN3	VASH1	SLC29A1	PPM1F
SFXN3	ARHGAP10	IDS	CBLB	ABCC1	GPR116	COL4A1	CXCL6	WISP1	PRSS23
CREB3L2	CCDC102B	RAI14	CD93	EDNRB	ANGPT2	PCDH18	CALU	ELL2	COL15A1
INHBA	PAPPA	CLMP	LOX	DUSP14	IKBIP	FILIP1L	TDO2	RNF149	CREM
TSPAN2	NUAK1	CDH5	SPRY1	GJA5	TRPC4	ELOVL4	FGF7	TRAM2	SLCO2A1
TMEM26	STEAP4	STC1	TCTEX1D1	GPX8	RGS4	ADAMTS3	ARMCX1	GPR155	PELO
KL	ST3GAL2	DPYD

## Sheet: R4
Table S2-VIII: Reactome pathway analysis of genes in cluster 4.
Pathway/process name (Reactome Analysis)	pValue	fdr
Extracellular matrix organization	9.68114e-14	1.28469e-10
Integrin cell surface interactions	4.52461e-11	2.99982e-08
ECM proteoglycans	9.20115e-11	4.06691e-08
Non-integrin membrane-ECM interactions	1.33989e-07	4.43502e-05
Assembly of collagen fibrils and other multimeric structures	2.31425e-06	0.000525698
Syndecan interactions	2.37872e-06	0.000525698
Laminin interactions	5.03658e-06	0.000951914
MET activates PTK2 signaling	7.16725e-06	0.0011826
Collagen chain trimerization	1.59048e-05	0.002338

## Sheet: C5
Table S2-IX: List of genes in cluster 5.
NCF2	FCGR3A	CSF3R	RASGRP4	S100A9	EMR1	TLR2	LILRB3	CD300E	S100A8
SLC7A7	PADI4	FPR1	HCK	GPR97	AQP9	TTYH3	HAVCR2	PSTPIP2	NPL
HK3	FFAR2	SLC31A2	FCN1	CLEC7A	PLAU	IL10	LILRA5	LAP3	CCL18
PRAM1	ARID3A	LILRA2	SLC11A1	CLEC4E	FCGR2A	PRF1	SLC1A3	MEFV	CXCR1
SIRPD	S100A12	MNDA	MME	GZMB	NFE2	NLRP12	CLEC4D	MGAM	CXCR2
CXCL1	EPSTI1	FCGR1A	EMR3	IQCG	GRINA	UBE2L6	C1S	SIGLEC10	FLT3
PLEKHO1	PARVB	LY6E	GYPC	GAMT	MFNG	PKN1	MAPK12	BLVRA	HCLS1
FAM26F	BST2	VAMP5	HLA-DRA	LSP1	LAPTM5	CTLA4	LY96	CMTM7	LST1
BATF	MILR1	TESC	RRAGD	A1BG	CFP	GMFG	HTRA4	C16orf86	GNGT2
TNFRSF9	ODF3B	CTSH	SLC15A3	CST7	PLEKHF1	ICAM2	AKR1B1	FBXO2	CSTA
CD3D	SP100	FHL3	PCBP3	CD300A	TYROBP	VMO1	LILRB4	LRRC25	P2RY6
SIGLEC9	EMILIN2	AIF1	ADAP2	PML	OAZ2	CLEC12A	MRAS	IGFBP7	GRK5
PEA15	FAM20A	TPST1	LMCD1	CCR5	SIRPA	SCPEP1	TNFAIP2	CHST2	GPR137B
DEGS1	FSCN1	ETV5	PPT1	ENTPD1	AP1M1	APOL2	ITGAX	CHST15	IL18RAP
FGR	BCL2A1	OAS2	PAPLN	IQCA1	RNF144B	IFNAR2	SYTL3	TAP2	TRIM69
BATF3	CLEC2B	TMEM140	ITGAM	MYO1F	BASP1	POLN	SLC35B4	C19orf66	CECR1
CCR1	ATP8B4	LILRA1	GPR141	LIPA

## Sheet: R5
Table S2-X: Reactome pathway analysis of genes in cluster 5.
Pathway/process name (Reactome Analysis)	pValue	fdr
Neutrophil degranulation	1.11022e-16	2.25375e-14
Immune System	1.11022e-16	2.25375e-14
Innate Immune System	7.40519e-13	9.997e-11
Cytokine Signaling in Immune system	1.52363e-08	1.53887e-06
Immunoregulatory interactions between a Lymphoid and a non-Lymphoid cell	9.85197e-07	7.98009e-05
Interleukin-10 signaling	5.5043e-06	0.000368788
Adaptive Immune System	1.87509e-05	0.00102559
Signaling by Interleukins	2.05118e-05	0.00102559
Signal regulatory protein family interactions	0.000149853	0.00674338

[truncated: 2 more sheets: C6, R6]
