# Supplementary material for: Artificial intelligence guided discovery of a barrier-protective therapy in inflammatory bowel disease
Source: Nat Commun. 2021 Jul 12;12:4246. doi: 10.1038/s41467-021-24470-5 (PMC8275683; doi:10.1038/s41467-021-24470-5)
Supplement: Supplementary file 6 — Data 3 [file 41467_2021_24470_MOESM6_ESM.xlsx]

## Sheet: C1
Table 5
List of genes in cluster 1.
GLRX2	SCNN1G	MORN2	MALL	ACAT2	OAS1	C7orf36	FDFT1	C6orf115	ALAS1
CEACAM1	PLAC8	DHRS9

## Sheet: R1
Reactome pathway analysis of genes in cluster 1.
Pathway/process name (Reactome Analysis)	pValue	fdr
Cell surface interactions at the vascular wall	2.18285e-06	8.9497e-05
Fibronectin matrix formation	5.75055e-05	0.00115011
PPARA activates gene expression	0.000146583	0.00153123
Regulation of lipid metabolism by Peroxisome proliferator-activated receptor alpha (PPARalpha)	0.000153123	0.00153123
Hemostasis	0.00127318	0.0101854
Activation of gene expression by SREBF (SREBP)	0.0054161	0.0285957
Cholesterol biosynthesis	0.00571915	0.0285957
Regulation of cholesterol biosynthesis by SREBP (SREBF)	0.00805187	0.0329296
Transcriptional activation of mitochondrial biogenesis	0.0082324	0.0329296

## Sheet: C2
List of genes in cluster 2.
MRPS15	COBRA1	UQCRC1	NDUFV2	MCU	EIF6	ARFIP1	BDH1	PPARGC1B	HECTD3
NARS	C16orf42	MRPS18C	MRPL22	MRPL35	MMP15	NRARP	SDHD	C6orf136	MVK
MRP63	SH3BGRL2	LOC401022	PDK2	NR2F6	C19orf60	RIMKLA	MTM1	C21orf33	UQCRQ
AKAP1	ZNF524	SCAP	BCAT2	WASH3P	NDUFB8	SLC39A2	NDUFS1	RFNG	UQCR11
SLC22A18AS	ICT1	NDUFS2	CA2	B3GALT6	SDHB	GNB2	ARHGEF5	FBXO34	SIRT6
SLC25A5	CECR5	C2orf89	TRAPPC1	RASSF7	TP53I11	ACSL5	NDUFA7	VDAC3	MRPL27
RABEP2	VIPR1	ACSS2	BRPF3	EIF3G	MTIF2	ESRRA	VPS25	PPP1R16A	ATP5G2
EBP	ARL2	DNAJC11	SYNGR2	MRPS36	RPL31	PSMD8	GALNT12	SELENBP1	ZNHIT1
CNPY2	PRRG2	COMMD4	LOC344887	GPS1	DDX49	DHRS4L2	SCRIB	MRPS33	BLCAP
FAM3A	SLIRP	PUF60	TFCP2L1	SH3GLB2	MYEOV2	CLN3	DCTN3	C1orf93	RPL7A
MEA1	FAM160A2	SLC16A9	DNPEP	PSMB3	COX6A1	SERF2	STOML2	CCDC107	WDR83
CLYBL	MRPL41	CDCA8	NHEJ1	IARS2	TCEA3	C19orf70	PEX7	WDR78	PFKFB2
SERINC2	APOA1BP	CCDC112	COX6B2	ATP8B1	DNAL4	ABCD3	AKR7L	DLAT	LSM3
CKB	C6orf203	ILVBL	GGCT	MRPL12	RAVER2	FLYWCH2	PQBP1	CEP70	NSUN5
RPL36AL	SDHC	EPS8L1	PDE6A	COX5A	EFNA5	SNRNP25	C6orf108	ACY1	MRPL24
COMMD6	NDUFA9	EPB41L4B	CDC26	ERLIN1	COX10	PIH1D1	RPL39	SDF2	FAM58A
SPAG7	SMAGP	POLDIP2	SNHG11	TXNDC17	KIAA0284	GPRC5C	SNRPC	CHMP1A	GSTO1
ATP5B	TST	TMEM30B	COMMD1	ABCC3	ESPN	DDR1	TTC38	NDUFA3	TNK1
TIMM23	RPS25	PEX16	C7orf47	PPP1R14B	NDUFA1	RPL37	RASAL1	GALNT7	LOC646627
RPS8	MKKS	ATP5D	MRPS28	MRRF	ABHD11	MRPL33	HPCA	TP53TG1	TXN2
PFKL	SMCR7	GSR	GFER	MYO5C	UQCRC2	NDUFS8	POLR2J	CUEDC2	KLK3
NAA60	VAV3	AGPAT2	PAK1	SERINC5	RPLP2	MRPL55	VSIG2	PIN1	USE1
SPR	SLC35A3	TMUB1	RPS21	C9orf7	PSMG3	NDUFA2	NOP10	UGT8	ATP5C1
E4F1	MDH2	TBCB	GOT2	PNPO	MRPS7	PTGES2	MRPL46	RETSAT	PREP
PRELID1	NMNAT1	FAM50A	PLEKHJ1	C11orf10	CHAD	CPT2	LRIT2	NAGPA	UBE2M
RPL36	ATP5H	PLA2G10	GAPDH	TARBP2	PRR13	BCAP31	BNIP1	NDUFA11	ACVR1B
ATAD3A	ISOC2	C19orf56	COG2	KIAA0664	STK16	SIAE	TOMM7	CCDC159	SYNJ2BP
ADCK5	MAN1B1	HDDC2	PEX11A	LIAS	TSPO	TXNL4A	PXMP2	ERMP1	CA7
NUDT22	CALML4	NDUFB2	ATAT1	GSTP1	ATP5G3	UQCRH	C11orf2	TSPAN1	EIF4E2
SQRDL	NDUFC1	MTL5	MCM4	BEST4	ZNF446	ANKHD1-EIF4EBP3	MRPL47	PTPN3	UROD
PTK6	ATP5I	PVRL3	CERS6	DNAJC30	ATP5G1	MECR	CYB561	ABR	GLI4
PRRG4	RPS28	OXSM	DOK1	POLR2F	PGAP2	ITM2C	NDUFV1	RPL41	MZT2B
TRAPPC6A	COX6B1	EHHADH	KIAA2013	TMSB10	UBL5	CCDC12	PTRH2	ELOVL1	TMEM168
ETFDH	RANBP1	PICK1	TRIM2	SLC39A3	TRAPPC5	DCXR	DLG3	PPP1R14C	TMC4
TPI1	CCDC58	UBXN1	CYP4F12	ACAA1	C9orf69	ACSF2	LRRC68	TLN2	ZNF552
COX5B	PRKAB1	FBL	CCDC56	C2orf28	PAFAH1B3	PIWIL4	ETFB	C9orf86	HK2
C10orf108	SERGEF	PHYH	SLC35D1	SNRPB	CD63	TTLL6	PGAP3	ARHGAP32	SNRPF
GOT1	MRPL38	FAM55A	ACADSB	TIMM44	LNX2	ANO9	MRPL20	CAPN5	LPAR5
MLX	ZBTB8OS	CCDC22	MAGI3	RAD51	LEFTY1	RPL23A	ZNFX1-AS1	THYN1	C9orf123
NENF	RPL22	NIPSNAP3A	PRR5L	PPARA	SLC22A23	ALKBH2	POC1A	TMEM111	TSPAN3
C12orf47	PAPSS2	RPS20	MDH1	LLGL2	RPL37A	RCCD1	MLST8	PES1	HMGCL
MRPL37	ZNF428	LRPPRC	LSM4	ARHGAP44	NDUFA6	INF2	MRPL15	FIS1	MRPS16
NDUFAF3	TAF10	RPS11	MRPS35	GPR172A	RPL35A	GDPD3	SLC22A5	SLC25A13	PPARGC1A
TMEM102	THOC6	C17orf89	PPP4C	CCHCR1	ROMO1	TRIM36	GPD1L	HR	VILL
C5orf30	AAMP	CDK5RAP3	GET4	RPS7	NDFIP2	LOC283070	C19orf20	ATP9A	C14orf50
DPM2	SLC39A11	SUCLG2	PGPEP1	SLC22A18	TMEM219	DTX4	C2orf47	DHRS11	HCCS
RHOV	GPR125	UBA52	ZBTB45	ZNF768	GPR137	FGFR3	ZSCAN16	ARV1	ENDOG
HMG20B	TCEB2	MPG	RPL13	PDRG1	CPT1A	TMEM203	LYPLA2	MMAB	NTHL1
DOPEY2	C12orf57	MUDENG	RAVER1	MYL6	BTBD2	GCAT	GRN	TMEM98	ATPAF1
RPUSD3	TMEM44	PROM2	ETHE1	SULT1B1	RPS3A	NDUFA10	TTPA	RPL23	NDUFB11
FAM125A	YDJC	IMPA2	HSCB	C1orf159	CHCHD5	ATP1A1	WDR25	ERAL1	TLCD2
FUK	SHD	MRPL14	HSD17B8	UNC13B	FAM82A1	GRTP1	CMBL	TFPT	LOC553103
CLIC1	ATPIF1	SPHK2	NUTF2	C9orf125	TPRN	PKIB	IDH3A	RPS18	ITPA
SLC25A39	INADL	RPL26	CMAS	LOC285889	MRPS18A	SOCS6	TMEM63B	GPX4	NDUFAB1
EIF5A	BCKDHB	RPL29	VPS4B	KIAA1161	C7orf50	SURF2	ATP5A1	CLMN	GHITM
RHBDL2	FN3K	THAP4	DOC2A	ME2	MRPS26	NDUFA13	RPL11	UBL4A	TUFM
ECHS1	COX7C	SMPD3	MVD	ABHD14B	IDH3G	DLD	ASPSCR1	AXIN1	CCDC72
ZDHHC3	ACAD10	B4GALT7	SRPK1	TOR2A	KIF1C	IDH3B	RPL17	NUBP2	UQCR10
GDE1	MOBKL2B	MRPS18B	HRSP12	FASTK	USMG5	BCL7C	JMJD4	MRPS5	AHCYL2
KRTCAP2	GBA2	HN1L	RPLP1	RNF126	ANAPC11	CASP6	ABHD11-AS1	LPCAT4	FAM195A
PDHA1	CLTA	UNC93B1	GNB2L1	ACAT1	ALDH6A1	URM1	TMEM11	PSENEN	NOXA1
SNRPD2	ATP5J	MRPL23	STRA13	RNPEP	PEBP1	HSPBP1	ZBTB7C	PRKACB	RNH1
TIMM13	CDK20	SNRPE	ELOF1	RAB40C	LOC729013	C18orf18	ERLIN2	USF2	MAVS
COQ3	SFXN4	COX7B	KAZALD1	RPS15A	TSTD1	GSTM4	HINT2	DUSP23	PPIA
SNX30	C19orf43	PWWP2B	WASH2P	FAM86EP	TIMM17B	POLR2G	C19orf24	CES3	ZNF784
PIGU	HDDC3	AKT1S1	TGFA	C17orf61	RPS15	CNPPD1	MRPL54	FAM118B	RAB32
ZNF575	ABCC13	RPS6KA6	COMMD3	ZFPL1	CCDC47	NDUFA4	FAM73B	SLC25A11	ERI2
CD2AP	C11orf67	FAU	SSNA1	LGALS3BP	C1orf226	MRPL4	APOBR	PPIP5K1	HSD17B10
RAB40B	C9orf82	GLTP	B3GAT3	AKAP5	FXYD3	TMEM72	UBOX5	ERI3	SULT1A2
METTL17	C9orf46	ZWINT	TRAF4	EXOSC4	TOMM22	RILP	SLC25A23	CIB1	C22orf36
PSMD3	PHPT1	OST4	RPUSD1	RPL14	CHCHD1	BTBD6	NUDT15	ALG1	C1QBP
POP7	HSBP1L1	STUB1	ANG	CUTA	TACC2	NIPAL1	TMEM179B	USP30	PIGN
PVRL1	GABARAP	GLYCTK	AURKAIP1	C14orf2	DGCR6L	KLC4	ZDHHC13	AGFG2	CCDC137
PRDM7	FLJ90757	ACADS	MCAT	C17orf79	ENDOD1	LOC100505483	DPCD	CA1	MTX2
SH3RF1	DGKQ	ATP5E	HMBS	TMEM164	TMEM53	CCDC101	DRAP1	C11orf35	CNNM4
C16orf61	AIFM3	PIP4K2C	TBC1D7	SDHA	ADRM1	RABGGTA	FAM160A1	ENTPD5	IHH
MAST2	TMEM82	CFDP1	BABAM1	IGSF3	BSG	FLJ32063	DARS2	MMP28	NEK3
OTOP2	PQLC2	PIGZ	RPS23	OGDH	TMEM42	NDUFAF2	CHCHD6	RPS27A	KLHDC3
TDP2	MRPL28	CHMP4B	CCDC61	PODXL2	DDAH1	SDCBP2	UGP2	CFL1	ARL6IP4
SNHG6	FA2H	NIPSNAP1	TECR	PARS2	PYCRL	TUBA1C	RPP25	PPP1R7	GIPC1
KIAA1984	BPHL	EXOSC5	ACOT4	EPPK1	FAM98C	SENP3	PRADC1	STX4	CHMP6
CAT	SSR2	LOC389493	NUDT8	PPAPDC2	TMX2	HAUS7	TMEM147	EPS8L2	ZMAT5
C17orf101	METRN	RHOT2	NDUFS5	SCAMP2	LDHD	SNRPD3	RPS6	DAD1	GLCE
MPI	SCRN2	ALKBH7	CTDSPL	ZP3	MUC12	PIGT	CAST	METTL2A	MAP2K6
GSDMB	RAPGEFL1	FOXH1	SLC6A7	MRPS22	C19orf57	BRMS1	MAP2K2	GOLPH3L	SCIN
FAM189A1	MRPL51	ACADVL	C16orf59	C11orf48	GLTPD1	MRPS24	PNKD	ARHGAP27	ZNF787
LRRC45	CACNB3	PYCARD	GDPD2	EFNA3	FAM162A	SSH3	HOOK1	PPP2R1A	WIBG
DOK4	DBNDD2	ACOT7	GALE	COG7	DPM3	SSU72	UBE2J2	CCDC51	PLD1
PMM2	C9orf37	HDHD3	RANGRF	REEP4	MRPL53	TPRG1L	PAK4	ADCK3	HTATIP2
WDR34	MTG1	HES2	DGCR2	TMEM63C	SHMT1	HDAC1	TALDO1	SLC2A4RG	CTU1
KIAA1522	IL20RA	RPL35	AK4	PLEKHG3	MRPL11	ZNF468	RPS24	CD24	FBXW9
OPLAH	LRFN4	HAGH	ZNF414	GSS	PTDSS2	NDUFS6	SLC27A4	RPL32	PSMB7
CHCHD2	CYC1	C19orf39	LOC388789	USP54	LFNG	MRPS25	LMAN2	CMC1	KCTD5
C22orf32	PIN4	LOC100329109	NAPEPLD	GBAS	LOC100505854	LAMTOR1	C1orf201	GPT	MED18
MAPK13	CENPM	NHP2	FAAH	STK39	TEX264	FITM1	APRT	POLR2I	FAM55D
MSRB2	TUSC2	KLK15	PRDX5	TRPT1	ERBB2	C14orf93	AKAP7	MTIF3	E2F2
SCAND1	MARVELD2	LDLRAP1	ALKBH3	ZSWIM5	THAP7	NSMCE1	RPL27A	NAPRT1	RP9
TIMM8A	POLR2H	SPECC1	DNAJC17	FAHD1	DTYMK	ELMO3	RPA3	GLOD4	ATP13A4
SLC29A2	C15orf48	HBXIP	DCTPP1	C12orf45	FLJ45244	ZNF581	CASK	ABHD12	SPRYD7
ATP5O	FIBP	C9orf16	MEF2BNB	BZW2	SRA1	ALDH3A2	POP4	C14orf109	DOLPP1
PLCD1	RAD23A	RPL10A	PDDC1	STX8	ACVR1C	DNAJC4	PPDPF	UBAC1	GUK1
PMF1	ZNF124	FBXL6	MBLAC1	C7orf10	RPL12	ACAA2	HSDL2	FH	EEF1G
PNPLA4	DOHH	PTPRF	TOMM40	SURF1	BRI3	HOXB5	B3GNT8	SOLH	PANK1
MTX1	ZNF57	INPP5J	ATP5J2	TMEM54	SLC16A5	LARS2	MED16	ACOT2	DDRGK1
TP53I13	PPARG	REPIN1	THOC4	RPL9	IL17RC	ALKBH6	C8orf55	CNFN	AUH
COX16	SDSL	CTAGE5	ROGDI	DHRS4	SELO	FAM96B	ITPKA	JAGN1	CHKB
ASL	NUDT14	RPL30	ELOVL6	NDUFB9	GALM	POMT1	FAM108C1	PAQR5	FRMD1
RNF208	AES	GPAA1	DQX1	SLC25A1	PAFAH2	PCSK4	EPHX2	ALG14	AP1S1
C12orf10	MED11	PLCD3	PITPNM3	PSMB1	SNRPA	AFG3L2	TLCD1	C5orf63	BAX
ZBTB7A	SERPINA6	LGALS9	SPPL2B	ALDH2	PLCE1	RPLP0	CD164	EFTUD1	C7orf59
BCAS1	C12orf62	RPL6	C1orf151	TMEM222	ACP6	POLRMT	PCYT2	ARSD	NEURL
MRPL16	TRUB2	HDAC11	DHRS7B	WASH7P	PUSL1	PHB	SCP2	TMEM52	CCDC23
PFDN5	SLC39A7	CHKA	MINK1	RCE1	PYY	TMEM120A	OGFOD2	MAOA	JOSD2
C19orf73	COX7A2	CHCHD4	FBXW5	PADI2	CLIC5	LOC100129250	DTX2	MRPS17	DECR2
C1orf53	PLCB3	PGAM5	SATB2	MRPL52	CLTB	SNF8	SLC9A2	NUDT6	LGALS3
PECR	PHB2	SLC25A6	APOO	NAPA	BRP44L	C9orf40	PDXDC1	FAM173A	TRPM4
GSTZ1	C9orf140	SLC41A2	ZNF653	CCS	GTF3C6	MMACHC	MRPL2	MANBAL	GOLGA2B
SEMA6A	GPSM2	HEPH	KIAA1804	COPE	HADH	CRYL1	SEPW1	RPS6KB2	FRK
SLC25A3	C14orf1	SLC44A1	BAD	ZNF511	C10orf99	LOC202781	ARPC4	MANSC1	RFXANK
IGSF9	ZNF789	ZNF311	NMRAL1	TRAP1	NFKBIL1	TIGD5	NR2C2AP	RPL26L1	CES2
IFT27	SULT1A1	SRI	CINP	ASNA1	L2HGDH	ZNF629	DECR1	RPL18	SURF6
PGM1	PIGQ	PET117	C22orf40	TRMT61A	RORC	MPST	C11orf54	GADD45GIP1	TMEM101
C17orf90	ARL6IP1	SLC35A4	FZD5	TMEM134	ZNF32	DBI	RPS3	MRPS34	RPL24
TMEM129	SPA17	MARK2	MBNL3	RPS29	TMEM205	CHP	CDKL1	SLC35F2	COX8A
MRM1	GOLM1	FAM108A1	LOC100134229	P4HTM	NTPCR	RHBDD3	CYBA	TMEM208	GATA6
FABP1	TMED1	RPUSD2	LENG9	UCHL3	EFCAB4A	MRPL13	IFT43	TACO1	TYSND1
PMM1	HOTAIRM1	ANKRD54	TMEM48	MVP	NADSYN1	GPI	SF3B5	RPL27	TSPAN6
NECAB3	EPN1	FLJ23152	YJEFN3	RPS12	EIF4EBP1	TMEM144	TMEM160	NEDD4L	DMAP1
NDUFB4	C11orf31	CMTM4	UFC1	RALY	SCO2	GRAMD1C	MBOAT1	SLC10A5	HOXA3
RPS14	MUC1	STK19	NME3	RPS27	COMMD9	PHKG2	MFSD5	ECSIT	MYO1D
ECI2	MAP1LC3A	HMGN2P46	FAH	TM7SF2	HOOK2	XK	PYGB	RPS9	SGSM3
ZNF774	CXorf26	LRBA	PIDD	NAA10	STYXL1	NOXO1	C9orf167	SLMO2	PDSS1
DAGLA	SLC25A20	CCDC34	PEX26	SUCLG1	GGH	MPND	S100A10	MIPOL1	C7orf55
VSIG10	MCCC1	CISD1	OSBPL7	FARSB	FDX1L	C21orf58	GCHFR	COQ2	C17orf37
MMAA	TNNC2	MGAT4B	POLE4	C4orf14	ATP6V0E1	MRPS12	FAM132A	LRR1	MOSC1
AMACR	C11orf93	FKBP8	CORO2A	CASP7	DDX28	RUVBL2	SLC26A6	ARHGEF10L	VPS28
FAM120A	ZNF358	ATP6V0D1	CDK18	MLYCD	DYRK4	NCRNA00116	FAM86C2P	ZNRD1	AUP1
LIN7B	EEF1B2	ALKBH4	ARAF	MAPK3	AP2S1	CCNJL	C21orf70	ADAM1	TOR1B
NUPR1	TTC39A	ZNF681	CHCHD10	PQLC1	SMS	PSME1	ADPRHL1	VRK3	STOML1
C21orf2	MAF1	CLN6	IFI27L1	XYLB	FUT4	ATG4D	AGPHD1	EFNB1	C1orf31
PC	ZADH2	HN1	C1orf35	NDUFAF4	SPAG1	TMEM8A	HDGFRP2	RNF223	PCCA
SLC35C1	RABAC1	GFPT1	MRPS21	C20orf118	MTFMT	ANO10	RPS13	COX17	SAT2
BANF1	RPL38	CSTB	CDK2AP2	R3HCC1	LPIN3	BAK1	FAM164C	RPL10	SF3B4
MARCKSL1	C1orf122	RALGPS1	MEST	SLC50A1	COQ4	IFRD2	NPM3	ZNF775	IVD
IL17RE	GSDMD	TTC22	SUOX	GP9	KPTN	NDUFC2	FRYL	C19orf53	PARK7
SAMM50	C8orf76	HCN3	RXFP4	APOH	FAM71E1	DERA	NDUFB7	WDR61	TSTA3
RPS6KA4	ECH1	CTSD	PFDN6	POLD2	KIF16B	DISP2	TSPAN17	TMEM9B	PEX13
RPS19BP1	NDUFV3	NBR2	LOC100506428	HIGD1A	PDHX	PRR24	TRAIP	ACOX1	RRP9
ARMC7	RTKN	RPL13A	RPS16	FAR2	C14orf129	FAM86B1	POLD4	EIF3F	NUDT18
FAM86C1	LOC400236	IGFBP2	PDXP	KLK1	ATP7B	INO80C	RASEF	WDR13	CDC42BPG
RPL19	UQCRFS1	MIPEP	JMJD8	MAMDC4	SGK2	FAM109A	COQ9	ZGLP1	CLDND2
BOLA3	TMED3	PDCD5	CDC42EP5	CD151	C10orf57	TUBB2C	TUBGCP2	AARSD1	ANKRD5
TXN	LAGE3	TMEM186	GNE	RNASEH2A	RNASET2	CAPNS1	LIN37	PAM16	ANXA11
RBX1	LOC100505783	NOP16	ABHD3	RBP4	SLC25A4	TMEM87B	C15orf58	DDT	CISH
CEBPG	PCTP	CDK5	NDUFS7	SEC61G	PTGDR	LOC388152	NOSIP	POLR2L	RHOC
SCNN1B	TPSG1	LOC113230	SSBP1	MIR210HG	MOSPD3	EBPL	SEMA4G	TSSC4	MPDU1
PTER	YIF1B	SIGMAR1	PDIK1L	RBM42	PLP2	TOM1L1	AK2	MAGIX	HARS2
SLC37A4	PPP1R9A	GAS5	PTRHD1	SPIRE2	SEPHS2	DHX32	RDH13	DMRT2	RPL36A
SHROOM1	SMPD2	DHDDS	CWH43	NEU4	RPSA	GALNT3	TMEM37	ISCA2	PRDX2
ZDHHC24	RPH3AL	CISD3	C9orf142	CRYM	PCCB	RPS10	ARHGAP39	RAB3IP	ZNF69
IGSF8	MRPS9	PPIH	ITFG3	C20orf54	B3GALT4	FANK1	STK11	SUMF1	MACROD1
SMPDL3B	TXNRD2	C5orf32	D2HGDH	UQCRB	CCDC85C	PPP2R3A	MGST2	UBL7	PLXNB1
ATP5L	NAT8B	DHRS1	WBSCR22	MLEC	GRAMD4	NCLN	LETM1	FBXL15	FBXW4
SLC26A2	FBXL8	FAM171A1	C14orf79	H1F0	DCTN2	CDC34	ETFA	C16orf13	ZNF440
PRKCZ	LOC728377	C8orf82	OBFC2B	MRPL1	RNASEH2C	ACO2	CYHR1	C17orf110	WASL
FLJ23867	ZDHHC23	RBKS	ZDHHC7	PSMD13	CCDC153	SHARPIN	FAM129B	RIPK3	C9orf89
PRR22	COX6C	CCDC24	RPS5	RSPH1	CKS1B	THAP3	DUS1L	C4orf52	MRPL40
STARD10	RRP1	C15orf61	SWI5	H2AFJ	PEX11G	PCK2	LSR	MIS18A	MED19
S100A6	CDC37	HEBP2	RAB15	C11orf49	AIFM2	TRAPPC2L	HMGCR	HIGD2A	ICA1
IGF2BP2	C8orf59	C17orf97	MOB2	TNFSF13	PDCD2L	ANKRD9	ZNF593	NME2	NET1
NCKIPSD	RHBDL1	AQP11	TMEM89	STEAP3	CHCHD8	ZNF587	AKR7A2	STAC3	PET112
ADCK2	HMGCS2	TIMM10	SDHAF1	AK7	GLRX5	SAC3D1	MRPL21	SLC25A10	ZSWIM1
TIMM50	TOMM6	RPL10L	HNRNPAB	SYTL2	GMPPA	NEO1	HOXA2	FNBP1L	ILDR1
C17orf55	ADCY6	RPL34	TNFRSF14	PXMP4	ZBTB42	LOC100131289	APEH	SPRYD4	NDUFS3
MRPS2	ACSF3	RUSC1	OSGIN1	ZNF91	TRADD	NIT1	ADAP1	C11orf83	NT5C
FCGRT	UGDH	ZNF823	DPF3	SIRT5	NANS	ZNF579	STRADB	BCS1L	MSRA
SH3BGRL3	DNTTIP1	C19orf48	AMT	C8G	HSD17B11	FHDC1	CTNND1	VDAC2	MESP1
ACOT13	PPCS	CAMK2D	C11orf75	SPINT1	RPL7	ATPAF2	HOXB7	SAMD13	C16orf91
LOC115110	FADD	C5orf25	NDUFB6	G6PC3	HIBCH	CRLS1	VDR	ACSM3	SH2D3A
C16orf79	LHPP	ITGA3	PDE9A	FAHD2A	PFN1	SNRPD1	DNM2	PDSS2	LOC100506730
PSMD9	QDPR	IDH1	CLPP	BPNT1	KIAA1598	CEMP1	POP5	ASAP3	DAB2IP
CIDECP	BLOC1S1	VDAC1	STAP2	RPL8	ERP29	IMP3	TSFM	C1orf86	ECHDC2
RDH5	SDHAF2	WDR18	IL18	TMEM56	LOC100289019	MED9	GYG2	STXBP2	BAG1
ATOX1	MCRS1	ALPPL2	UNG	ZMYND19	RPS6KA1	LOC728431	C6orf226	SNRNP35	CYB561D2
PAQR8	LOC388564	MAZ	ORMDL2	MTFP1	PGLS	F12	MIB2	GEMIN7	SIPA1L3
NR3C2	YIPF2	CEBPA	CTU2	SDF4	NUDT1	RPIA	PIP5K1B	TRIM11	CDKN2B
C14orf153	NOL12	C3orf78	C10orf95	TREX1	AKR1A1	PPFIA3	IMMT	EFNA4	MGST3
CST3	CENPB	TADA3	RAC3	NDUFA12	ECE2	LSM2	NUDT2	ARRDC1	WBSCR16
SIVA1	GINS2	ARL16	MRPL17	POLR3K	KIF13B	KIAA1737	EIF3K	CCDC124	CNKSR1
C9orf100	ZNF688	LSM7	TMEM63A	SARNP	QTRT1	NDUFB10	RPP14	PCBD1	IP6K2
SLC35G1	NSDHL	C17orf76	LGR4	ANKRD57	TBRG4	MUC20	LRRC19	CHMP4A	CLDN8
AXIN2	ZNF771	HADHB	NARFL	TMEM187	FLJ20021	REP15	FKBPL	NPFF	SPSB3
ALDH5A1	C6orf103	C11orf51	CHPT1	FARP2	KIFC2	C21orf119	DTWD2	ALDH18A1	MMP24
CSRP2BP	ALDH7A1	SERPINB6	SFT2D1	TK1	SLC25A38	PTGR2	SIGIRR	PIK3R2	P2RX4
C7orf43	TMEM161A	IMPDH2	NUDT12	MGST1	LOC152217	MIIP	PGP	GPX1	FMN1
LOC100499467	CYCS	PADI1	PSMB10	FRAT2	REPS2	ADORA2B	APITD1	C22orf28	EBNA1BP2
CENPW	ARF5	FKBP2	ACOT8	ALDOA	BLVRB	MUT	B4GALNT3	TRIM16L	PSMG4
RPS19	COQ7	C6orf132	TMEM9	STYK1	C20orf134	GPD2	ZFAND2B	TPMT	C1orf50
CAPS	RPS2	MGMT	ARHGDIA	ATP5F1	RNPEPL1	OAZ1	MRPL48	SMUG1	NR5A2
AVPI1	TMEM180	C10orf125	FOXD2	ACBD4	MTMR11	TMEM223	NOX1	RPS26	DCAF11
C5orf43	UBXN6	MRPL43	GNA11	TMEM141	MRPS11	ALDH3A1	ZNF837	HPDL	SLC25A15
MTCH2	NHSL1	CD9	SCAND3	SLC4A4	AHCY	COQ5	FMO5	JUP	RPL5
ZNHIT2	FAM158A	B4GALT4	SLC35D2	C9orf23	ENTPD6	OCEL1	EXPH5	C19orf25	LNX1
LAMTOR2	MFSD3	HADHA	OCIAD2	EPB49	SLC35A1	NDUFB3	LANCL3	RPS27L	SNX7
TIMM8B	ADCK1	HOXA5	GAR1	LOC147093	LOC643988	ZNF28	SLC35B3	OCRL	BEST2
JTB	TTLL12	PMPCA	UQCC	C5orf52	YBEY	CCL28	AP1G2	DYNLRB1	GSTK1
PTPMT1	TMEM177	CARS2	NUDT16L1	C19orf63	XRCC6BP1	TOMM40L	NCRNA00188	CREB3L4	RDBP
FAM3D	EDF1	HDHD1	RPL28	DGUOK	METTL11A	PCBD2	PSMB6	MRPL34	HSD11B2
LOC100271702	SOD1	PPYR1	C7orf30	LCMT1	S100A16	UXT	KIF22	COASY	GIPC2
CHMP2A	MFSD9	SLPI	ATP6V0B	FASTKD1	OIP5	NDOR1	HRCT1	LGALS9B	HCFC1R1
LOC100128071	DGAT1	HMGB3	C10orf58	CANT1	ZNF219	DHRS3	GRHPR	PLA2G12A	NDUFB1
DHRSX	COMTD1	SLC2A8	POLR2E	AIMP2	BRCC3	CA4	ENOSF1	PARM1	ATIC
PSMD4	PRDX6	CAMK2N1	C7orf31	CORO1B	GMNN	CBY1	LOC100306951	ZBTB7B	SIRT7
ALPI	PARP4	RNF181	LRRC61	TP53I3	PAWR	NPW	PPA2	C19orf79	ENPP3
NPC2	CCDC125	C14orf142	ZNF622	RNMTL1	NHLRC1	YIF1A	HMGA2	CDC25A	HINT1
RAB1B	GTPBP6	NDUFA8	DNAJA3	PPP1CA	PROSC	LOC150381	MYL5	CHCHD3	PEMT
BOLA1	ZDHHC12	GK5	2020-03-09	SLC39A4	ZSWIM7	C4orf34	CAPG	CRB2	MAD2L1BP
SNHG8	SCO1	NEDD8	VAMP8	SH3BP1	ARFIP2	NARS2	CC2D1A	SPSB2	SSSCA1
F11R	FHIT	FDXR	EML2	RTN4IP1	NAGLU	LPCAT3	ITPK1	RNLS	ZBTB3
CDK10	CS	LOC100505666	AACS	AIFM1	STK38	ERGIC3	RPL3	FAM117B	EXOSC7
COX4I1	PHF7	PMVK	C1orf123	CLCN2	SPAG16	ZNF205	A2LD1	DYNLT1	HMOX2
C6orf125	DAPK2	ASB13	SNHG9	BRP44	SLC25A26	SARS2	SHFM1	ECI1	MESP2
RBM47	URGCP	QARS	RPL18A	MKRN1	NAT1	IMMP1L	HRAS	HOXB6	FAM136A
FAM32A	MCCC2	GPR98	C8orf40	TMEM191A	THOP1	LGALS9C	MTCP1NB	TFB1M	MGC12982
CDC25C	LSMD1	NDUFS4	FAM86A	SEPX1	KIAA0114	C19orf46	P4HB	LOC728554	C16orf95
FOXRED1	WFIKKN1	SEC13	ZDHHC16	DHRS13	GCDH	FARSA	SLC9A3R1	GUCA2B	OSTBETA
CIB2	CAPN1	HPS6	ADAT3	DPP3	PSKH1	CTNNBIP1	C8orf73	TMED9	TSSC1
ALG3	PRSS36	MBOAT7	C19orf10	PYCR1	NQO1

## Sheet: R2
Reactome pathway analysis of genes in cluster 2.
Pathway/process name (Reactome Analysis)	pValue	fdr
Nonsense Mediated Decay (NMD) independent of the Exon Junction Complex (EJC)	1.11022e-16	7.10543e-15
Formation of a pool of free 40S subunits	1.11022e-16	7.10543e-15
Viral mRNA Translation	1.11022e-16	7.10543e-15
L13a-mediated translational silencing of Ceruloplasmin expression	1.11022e-16	7.10543e-15
Mitochondrial translation elongation	1.11022e-16	7.10543e-15
Mitochondrial translation initiation	1.11022e-16	7.10543e-15
Mitochondrial translation termination	1.11022e-16	7.10543e-15
GTP hydrolysis and joining of the 60S ribosomal subunit	1.11022e-16	7.10543e-15
SRP-dependent cotranslational protein targeting to membrane	1.11022e-16	7.10543e-15

## Sheet: C3
List of genes in cluster 3.
DPP8	GABPA	ARID2	BOD1L	PLEKHA1	NCOA2	ZNF281	LRRC40	FAM160B1	FUBP3
HEATR5B	2020-03-07	RANBP2	TRIM33	MIB1	CBL	CLASP2	STAG1	DOCK9	MKL2
RNF6	HIPK3	GCC2	PIKFYVE	CDC27	BIRC6	ZNF800	CCDC144B	ZNF280D	RAPGEF6
DIP2B	RPGRIP1L	C10orf118	LATS1	TCF12	CCP110	AP1AR	WDR44	KIAA0825	APC
CAPN7	SERINC3	NIPBL	NEDD1	MED13	PRKAR2A	SMAD5	COBLL1	ROCK1	FAM91A1
C9orf102	STT3B	OSBPL11	ITGB8	SCAF11	RAP2A	ZBTB26	TMOD3	SLC4A7	DPY19L4
SECISBP2L	NEU3	ATR	RASA1	ATP2B1	KIAA2026	KIAA0754	PLDN	SNX13	SCAF8
SRPK2	FRS2	KIAA1109	EPG5	SMG1	SLC12A6	ZCCHC11	2020-09-07	MAN2A1	THOC2
CMTM6	BCOR	PLEKHG1	ARFGEF2	MEF2A	C10orf18	SNX16	TTC33	ZCCHC2	SOS1
MAN1A2	LPCAT2	PTPN11	NBN	BROX	ZBTB11	SETX	PRKAA1	ITSN2	RQCD1
CHD7	DDHD2	SLK	ACBD3	BDP1	WDR47	FBXL3	KIAA1432	SMURF2	REST
TAB3	RBM12B	PRRC2C	TMEM67	UHRF1BP1L	COG5	TMED7	MLL3	SMEK2	KIAA1033
BMPR2	RBL1	HEATR1	DENND4A	RRM2B	LTN1	ZFX	SPEN	NCKAP1	FAM179B
OXR1	POLK	TOR1AIP1	ATRX	CRIM1	MYSM1	PPP4R2	RNF169	SUZ12	RCBTB1
EAF1	FAM168A	PRKAR1A	ZNF121	ZSWIM6	TRAPPC8	PPP1R12A	ADAM10	JAK2	ANKRD36BP1
RCAN3	ABCE1	LOC644961	2020-09-10	UBXN4	GTF2H3	TRIM44	RANBP6	ZNF510	NPAT
WHSC1L1	GPRIN3	FNDC3B	UBA6	MBTPS2	CSRNP2	NKTR	GOLGA4	ATP11C	LRRC58
LRCH1	GRINL1A	NEK1	RB1	DARS	ADAM9	STRN	TAF2	SOS2	ZNF280C
KIAA1430	PPIP5K2	ZNF708	DOPEY1	ZBTB38	HACE1	BBX	ZDHHC17	FAM76B	RASA2
UBA2	MLL5	PCMTD1	LYSMD3	2020-03-06	MED13L	RBL2	AHCTF1	ANKIB1	CTDSPL2
PHF16	ZBTB44	TRIM56	C5orf24	PIK3C2A	DGKH	CCDC75	HEATR5A	HELZ	PCGF5
AKAP11	AGTPBP1	RB1CC1	BLZF1	DDI2	TNRC6B	CCNT1	SLC39A10	MEX3C	KBTBD7
MDN1	TTC37	MBNL1	MED23	ENTPD4	YTHDF3	SLC16A7	ZNF644	KIAA1715	FMNL2
LNPEP	UBR1	LOC100507034	DMXL1	RAB11FIP2	CEP97	ZNF654	NMD3	ZHX1	MAB21L3
PLSCR4	ATP13A3	KLHDC5	KLHL28	CLASP1	AKAP13	NBPF1	PAQR3	ARL5A	FEM1B
KIF3A	ARHGAP42	BAZ1A	KIF2A	VCPIP1	LCORL	ERCC4	HLTF	SPOPL	MAP4K5
ADAT1	RSPRY1	PPTC7	GNAQ	EXOC5	DCUN1D1	LPP	EIF2C3	ANKRD17	PEAK1
BMI1	ZNF699	TGFBR1	RASAL2	TAF1	PRKCE	MLL	SNTB2	SATB1	SOCS5
FCHO2	DHX36	LRCH3	HOOK3	ERBB2IP	DDX21	MEGF9	PCMTD2	NUP153	MAML2
RC3H2	ROCK2	MBNL2	REL	MST4	USP32	SETD7	ATXN1L	DOCK1	BBS10
APAF1	COL4A3BP	ATP10D	SPATA13	RSF1	ZNF736	DAAM1	ATXN7	TRPM7	HMBOX1
HIVEP1	VPS13C	PRKD3	ARL15	EP300	TANC1	SOAT1	TMEM194A	EPM2AIP1	MFHAS1
RFX7	TRRAP	SP3	ZNF304	FZD6	KIAA1147	PDP1	AFF4	C2orf69	SKIL
ATG2B	LOC100132077	KAT6A	ZNF92	SP4	ZNF765	SLC30A7	GANC	BRWD1	PDPK1
TROVE2	ANKRD50	NUPL1	ZNF192	ZNF426	KIAA0776	LOC731275	CEP135	USP34	EEA1
ACTR2	TAOK1	MORC3	UBR3	G3BP1	SNRK	ELK4	TOPORS	UBXN7	NF1
ATF1	STRN3	FAM199X	SGK196	ZNF148	PUS10	MBD5	UHMK1	HAUS6	MGAT5
LMBRD2	CPEB3	ZNF484	CDK17	PAR5	NUP155	RAP1B	RIF1	TMF1	FBXO30
ZNF827	PDZD8	CLOCK	ARID4B	FOXN2	RAP2C	VPRBP	RPL23AP53	PHACTR2	PHIP
HCFC2	PCDHGB4	IPO7	CDKL5	SLC25A46	ACAP2	GAS2L3	PAR-SN	RSC1A1	RAB3GAP2
NPHP3-ACAD11	TMED8	RBM43	UBR5	FAM73A	MPZL3	ASXL2	NEMF	KIAA1370	MKLN1
STAG2	HECTD2	SRSF11	TNPO1	ARL13B	NEK7	ZNF791	TMTC3	WRN	ATF7IP
ZFYVE16	AKAP10	FAM190B	ARAP2	RAPGEF5	INO80D	ZDHHC20	XPR1	ETV3	CCNJ
EDIL3	FANCM	PCNXL2	TAF9B	SMCHD1	NR2C2	MLL2	TGFBRAP1	HIAT1	MALT1
UBE2W	CHM	ADNP	EXOC8	WDR36	ZDBF2	DDX60	CSNK1A1	PTPRG	RAD54L2
NUP160	ZNF808	PHF20L1	RPS6KA3	FNDC3A	TUBGCP4	SREK1	MYO9A	TNKS2	GTF2A1
PJA2	NEK4	BMP2K	KIF27	MFAP3	FAM13B	DENND4C	ZBTB33	DPY19L3	JRKL
ASPH	RC3H1	RP2	ESF1	LOC650623	KLF12	CLINT1	ARHGAP5	ZNF37A	TSTD2
RICTOR	ZKSCAN1	HIPK2	UGCG	SPATA5	MTMR6	CCNI	RECQL	ZNF430	STOX2
ZMIZ1	HIPK1	ARHGAP21	C18orf25	XPOT	TSPYL4	RAB33B	ZFP106	PLEKHM3	KIDINS220
GNA13	LIN52	ZNF354C	GLS	STXBP4	EBLN2	C1orf124	GPR75	SLC38A2	ZNF660
MGA	ZMYND11	PRRG1	PIK3CA	FAM63B	RAPGEF2	STK38L	2020-03-08	JMJD1C	LEMD3
FRMD3	NAA16	ATF2	NBPF15	LRP12	ZFC3H1	TRIM23	SIRT1	C10orf12	LMLN
PCDHGB3	ZBED6	GTF3C4	FSD1L	EPC1	RPS6KC1	HDX	USP13	UHRF1BP1	TET2
LRRFIP1	TOPBP1	DNAJB14	TAF4B	WDFY3	USP49	CPD	IPMK	MOSPD2	DICER1
PAPD5	DYRK1A	MAPK8	DCBLD1	MED14	BAZ2A	MAP3K2	TMEM123	ASCC3	LOC100505658
SMAD1	MAP3K1	SCYL2	DCP2	ALMS1	RNF144A	NBPF10	FUT11	SLC25A36	MLLT10
RSRC1	SEC24A	UTP20	MAP4K3	C14orf135	PHF3	CEP350	G2E3	SBF2	KIF5B
STARD4	BCLAF1	GCLM	ITPR2	TTBK2	PLCXD2	RFX3	UTP14C	ZBTB41	PHF6
MIS18BP1	EPS15	C5orf51	PDS5B	ZNF81	ATE1	CPEB4	DDX3X	ZNF460	OTUD6B
LONP2	RNF19A	BTAF1	SYNJ1	MPHOSPH9	GALNT4	DPY19L2P1	IKZF5	SERINC1	ZNF292
C1orf9	SON	SAMD4B	PRKG1	LOC100288615	FYTTD1	TMTC2	ALS2CR8	PAPSS1	FUBP1
LOC90834	ATAD2B	NHLRC2	MAPK6	LRP6	PCDHGC3	TRIO	KCTD20	LACC1	AAK1
CASP8AP2	HOMER1	OSBPL8	C9orf5	RAB18	AFF1	SPIN4	BTN2A3	TBC1D4	ITGB1
ASH1L	HECTD1	C17orf57	APPL1	SCAMP1	MAP3K5	TEAD1	RUFY2	AEBP2	CRK
ARHGEF12	EXOC6B	OTUD4	B4GALT6	ADAM17	ZYG11B	ZBTB34	HERC1	STK3	MTMR9
RBM26	FKBP14	GCNT4	ANKRD36B	RPS6KA5	UTRN	KIAA0947	FNIP2	LOC100506710	NBPF9
MTRR	C2CD3	ARID4A	CDC73	HELB	ERC1	MOBKL1B	C2orf67	BPTF	ZFR
ZNF236	HMGXB4	VGLL4	PGM2	TPR	NUFIP2	EIF2AK2	CEP290	ZMYM4	ZNF611
TJP1	SMC5	LRIF1	RAPH1	XRN1	LCOR	ARL5B	SLC25A32	RPL23AP64	GPATCH8
USP6NL	ZNF518B	ZNF770	VPS13B	DMXL2	TMX3	DCAF17	C11orf30	RBM27	PBRM1
SLC25A40	SRSF10	C16orf52	N4BP2	CHML	ZNF322	EFR3A	KAT6B	ESCO1	NOTCH2
EPC2	GMCL1	USP9X	CASC4	NFAT5	TRUB1	EDEM3	SRFBP1	FOXO1	COG6
LYST	ACER2	FAM126B	ARPP19	PDS5A	C5orf42	ANKRD26	BRAF	ZBTB37	C1orf55
ZFPM2	KITLG	BARD1	PDE3B	ZNF275	SENP7	ZNF347	KDELC2	RPE	ZNF614
PCDHGA11	ARSK	ZNF217	KIAA0355	FGD6	ZNF354B	TMEM2	BRWD3	ATP11B	ATP7A
SAV1	KLHL11	KRR1	FNIP1	ZNF117	ACAD11	FAM164A	INTS2	PDPR	AKIRIN2-AS1
ZBTB39	SEC23A	CRLF3	MAN1A1	REV3L	C14orf118	CHD1	ELF1	USP25	SGMS1
JAK1	SHPRH	CPNE8	HERC3	SPICE1	INTS6	PDE3A	LYPLA1	QSER1	PHC3
YTHDC2	HBP1	ANKRD12	C9orf41	MTR	CHD9	ERV3-1	PM20D2	CLIP1	KDM6A
ZNF407	SOCS4	C8orf37	PKN2	PCDHGC5	KIAA2018	IKZF4	SLC5A3	WNK1	CHD6
ALS2	BAZ2B	ZNF432	GSTCD	ANKRD36	KIF13A	HSPA13	LIG4	RABGEF1	ABCC4
ZNF828	MRE11A	ATXN1	THUMPD1	B3GNT2	C7orf60	GOLIM4	ZC3H13	TNRC6A	TBC1D14
MTX3	KLHL8	CPEB2	PRDM2	MASTL	IGF1R	NCAPD3	FBXO5	CCNE2	SLC38A7
C4orf29	USP33	CPNE3	DCK	BTBD7	C1orf192	WWP1	ZNF107	SF3B1	ZNF621
SMARCAD1	WDR7	ATP2A2	USP38	TRDMT1	SEMA3C	GAN	ZNF718	PCDHGB6	ZNF680
ZNF8	LOC202181	NCOA1	ZNF221	CCDC39	LOC100288069	MBTD1	FAM116A	KIAA0895	CCAR1
ZNF100	ZSCAN12	LOC100505678	XPO4	MMS22L	ZDHHC21	ATAD5	PTAR1	KIAA0240	ZNF860
AQR	ZNF273	UBN2	MSI2	ZNF551	MYLK4	GCNT7	CSRNP3	SLC10A7	GABRR2
LRRK1	ZNF257	IQGAP1	WDFY1	ZNF267	BACH1	ATAD2	SMC4	TBC1D23	KIAA0586
C12orf51	MAPRE2	BRD3	NAB1	TRIM37	TCP11L2	LOC100133161	RALGPS2	IFT80	ERO1L
CDK12	ANP32E	FOXO3B	ALG10	ZMYM5	C14orf49	ZBTB1	ZNF471	ZCCHC6	LOC729799
RGP1	EME2	LOC387646	GXYLT1	DLEU2L	TET3	CCNT2	FAM175A	ZNF608	DMTF1
FTSJD1	MANEA	MON2	ZNF318	TMEM30A	DIS3	TNS3	DNAH1	PNPLA8	ZNF41
STAM2	LPGAT1	C8orf39	PAN3	PHTF2	AP4E1	YAP1	ARID1A	ARID1B	PTPN22
MATR3	LMAN1	GPR180	DNAJC10	KLHL24	RNF38	CEP152	SMARCA2	SNORA4	LOC100507423
ZNF284	TBC1D12	PLEKHA8	CMTM1	ZNF570	FBXO21	LOC100132618	LOC286437	PCDHB10	PCDHGA4

## Sheet: R3
Reactome pathway analysis of genes in cluster 3.
Pathway/process name (Reactome Analysis)	pValue	fdr
PKMTs methylate histone lysines	0.000314121	0.218701
RUNX1 interacts with co-factors whose precise effect on RUNX1 targets is not known	0.000685166	0.218701
Chromatin organization	0.000757962	0.218701
Chromatin modifying enzymes	0.000757962	0.218701
Cohesin Loading onto Chromatin	0.000903724	0.218701
Establishment of Sister Chromatid Cohesion	0.00281296	0.568217
Regulation of TP53 Activity through Phosphorylation	0.00473703	0.57334
SUMOylation of chromatin organization proteins	0.00507417	0.57334
Signaling by Hippo	0.00585769	0.57334

## Sheet: C4
List of genes in cluster 4.
QKI	PDLIM7	LAMC1	CACHD1	COL18A1	RHOJ	TCF4	LCK	GNAI2	WAS
MFGE8	SPARCL1	NRP1	WIPF1	FAM171B	IFI16	TIE1	ELTD1	CHST3	SMARCA1
PROK2	IL33	FES	NR3C1	CEP170	MX2	GNG2	TNS1	WWTR1	MSN
FAM55C	DZIP1	TNFRSF1B	ZIK1	PCDHB16	SPON2	GUCY1B3	COL15A1	CD109	CCDC102B
PAPPA	CD28	GRK5	PLEKHO1	MAP3K3	RAI14	EMP3	STOM	DZIP1L	ARHGAP25
NIN	SYNPO2	NUMBL	STAT5B	ARHGAP29	SCARF2	DOCK2	PECAM1	NCKAP1L	LEPREL2
LPAR1	SPG20	DLC1	CALD1	GLIPR1	BOC	MPDZ	LBH	ABLIM3	FERMT2
FGD5	DTNA	IGFBP7	PCDH12	DENND5A	ANGPT1	ITGA9	BICD2	RGS5	RGL1
FSTL1	ESAM	PTRF	TRPS1	S100A4	SLC6A6	FYB	ZCCHC24	VAT1	SEMA7A
TIMP2	COL5A2	VAMP5	VEGFC	SULF1	SNX20	PDE10A	PIP4K2A	EID1	ADCY1
LRRC32	GIT2	CAV2	LCP2	CORO1A	PDGFRB	SLC9B2	DOK3	ZNF512B	ADAM19
ZBTB47	FAM49A	EGFL7	GPSM3	CDK14	VAV1	IGFBP5	FAM110B	DCHS1	ST8SIA4
GIMAP4	RBMS1	FBN1	TTC28	ATP2B4	S1PR4	PHLDB2	DOCK8	TRPC1	LCP1
COL12A1	EHD2	DSTYK	PPFIBP1	MCTP1	TPST1	GVINP1	COL16A1	PAM	ARHGDIB
RASAL3	KLHL5	RASIP1	TRPV2	BTN3A3	PIK3CD	APBB1	ACTA2	PTPRM	ERG
FXYD6	CARD8	AMOTL1	CASP4	SNX18	SYDE1	FMNL3	COL6A1	ENOX1	SLAIN1
C6orf145	TRAM1	TNFRSF19	CD3E	MCAM	C21orf91	IKBIP	TXLNB	KIF17	ENTPD1
CDR2L	COL6A2	TCEA2	KIAA1274	EVI2A	KCNAB2	CHST11	TBXA2R	CACNA2D1	LY6E
EMB	BAI3	TENC1	KCNT2	KANK2	FMO3	CUBN	CD247	ZNF366	MYO5A
PRSS23	SYNGAP1	MRAS	KIF26B	MSRB3	LOC100127983	HSPG2	TGIF2	FRMD6	SH2D1A
PLCG2	TAL1	BRSK1	ARMCX3	KL	SLC6A1	HDGFRP3	ANK1	PBX3	ERO1LB
CDH5	LRRC4B	TRIB2	PTPRB	FLJ43663	PCDH18	FAM176A	OSTM1	HTRA3	PHF17
PARVB	DBN1	CSPG4	FAM124A	TGFB1I1	PEA15	GRAP	CCDC3	CLDND1	BCL6
C9orf25	COL4A1	VCAM1	ARHGEF6	CFP	HCST	RASA3	ITK	IKZF3	ARHGAP6
DTX3	SOX5	RILPL1	ITGB3	MFNG	S1PR2	PLXNA4	KIRREL	WDFY2	ATP8B2
OLFML2B	COL1A2	DLG4	ODZ3	PTPN7	TNFRSF8	NCOA3	TGFB3	PITPNC1	F2R
LOC100132891	MID2	ADCY7	RBPMS2	C16orf86	GPR116	NRP2	MSL3	HEG1	KIAA1462
FAM65B	TTC7B	FAT4	CTIF	NBEA	COX4I2	SH3RF3	IL10RA	MYL9	GLI2
SWAP70	PTP4A3	SH3BP5	TLR4	2020-09-01	ELMO1	MMP17	LSP1	DOCK10	MMRN1
TEK	GRAP2	CHSY3	BTK	LRRC4C	GNB5	PTPRZ1	EHD3	RPS6KA2	MAPK11
FEZ1	GLI3	MAP4K1	ENPEP	LAMB2	KCNJ8	TMTC1	LOC100507156	AFAP1L1	KRBA1
TMOD1	TMOD2	RAB8B	CLIC2	CDH2	HDAC7	S1PR1	PEG3	SLC43A3	TSPAN5
AMPH	LPXN	CD84	KCNQ3	PCNX	JAM3	COL5A1	SLC35B4	CNR1	SLC16A4
RGS19	ZNF521	CLMP	SPIRE1	PODXL	ZNF333	C11orf95	TMEM47	MRGPRF	LZTS1
TP73-AS1	ACAP1	SIT1	RAB23	FAM70B	STON1	BTN2A2	RILPL2	GAB3	CYTH3
UBE2Q2P1	CPLX1	CBLB	STX2	BLVRA	C6orf204	HSPA12B	GUCY1A2	HCLS1	ST3GAL5
DSE	TAP2	PRKCDBP	STK10	LOXL1	ARHGEF25	TSPAN4	CCDC69	RASSF2	ACSS3
CD93	LCA5	HMCN1	ANKRD44	SHE	CARD6	LPPR2	TNC	ITGA5	IRAK3
COL6A3	PTPRC	KANK3	YAF2	C6orf174	AGAP2	PCDHB15	MXRA7	HGF	WDR35
TGFBR2	RAB39B	CXCL6	FAM126A	SELM	PRKCB	KIF3C	EVL	FAM129A	NPR1
WISP1	MCC	TFPI	CLIC4	FAM78A	LGALS1	LIMD2	ZNF532	IL27RA	CD3G
FADS1	C20orf194	ROR2	EPAS1	FAM127C	HSPB2	FHL5	RAB31	KIAA1949	DUSP14
CAV1	LIMCH1	SV2A	ANXA6	RHEBL1	AKR1B1	SLC45A1	CHRD	CPT1C	SNX29
NR2F1	DPYSL3	RUNX1T1	MEF2C	ADA	DCLK1	SLC39A6	SLC16A6	CD53	FIBIN
FLT1	LOC441869	LDLRAD3	SHISA4	CALCRL	ZNF569	BATF	ARHGAP30	CLEC7A	LATS2
LOC100499405	FGFR1	IL6ST	ITGA4	ANTXR1	PDE7B	PREX2	GYPC	FGFR1OP2	TBC1D1
OGFRL1	NLRP1	NCKAP5L	LOC339803	GIMAP7	RUNDC2A	CD34	BTBD11	MAP6	LIMS1
CHN1	AP1S2	NRN1	SPN	PLXNB3	RHOBTB1	ARHGAP31	SERPING1	TSPAN2	PCDHB12
PTK7	LEPRE1	GIMAP1	PTPN12	TRAF3IP3	PDLIM4	CR1	PEAR1	UBASH3A	RINL
KIAA1467	FKBP7	ST3GAL2	FAM176B	TGFB2	DRAM1	PCDHGB7	LPHN2	APOL3	HDAC9
NLGN2	TMEM22	BST2	ANK2	ORAI2	TPM2	GAMT	GPR124	SPRY1	GPR176
SOX7	ELK3	HIP1	SIRPG	CHST2	ABCA1	PLS3	IFNAR2	RIPK2	TMEM170B
RBMS3	CALU	RIMKLB	TNFAIP8	ZNF385A	CD40LG	CHL1	RFTN1	EMILIN1	EVC2
DOCK4	DDR2	TXK	APOBEC3F	TRPV4	MLLT11	LOC100505495	KLF7	FCHSD2	NID1
CREB3L2	SHROOM4	FAM65C	PIK3R5	ANGPTL2	ECM1	ADAMTS5	CD96	EDNRA	CPE
USHBP1	ITGAL	PYHIN1	LHFP	LAYN	ADAM33	ITGAV	FRY	SCN1B	HSPA12A
PSTPIP1	JAK3	GPR162	ITPKB	KLHL6	TBCEL	UBE2E2	ADAMTS1	UBTD1	TGFBR3
ETS1	AOC3	GNB4	LSAMP	GMFG	FAM20A	GLCCI1	GPR137B	PGF	LAMB1
CMTM3	EIF5A2	SERPINF1	ITGAM	GBP5	LOC284751	FLNA	TMEM91	SLFN11	ADARB1
ENAH	DPYSL2	CLDN5	ATM	CDYL2	CNOT6L	FHL3	BIN2	GABBR1	PDCD1LG2
SERPINB9	CEP19	KLHDC8B	ECSCR	BNIP3L	2020-09-06	SPARC	PCDH17	MCART6	LRCH2
MEX3B	COL8A1	SIPA1	CLSTN3	LAT2	POM121L9P	MGC45800	JAZF1	TLR2	MAP7D1
GUCY1A3	RASGRP2	TMEM55A	ADAMTS12	ARHGEF3	PDE1B	PPM1M	NEXN	FAM26E	LAMA4
NOTCH3	SELP	RSPO3	RBPJ	RAB34	HVCN1	PKN1	CERCAM	UBE2L6	ARAP3
LRRK2	LARP6	CRTC3	PCDHB5	ASAP1	ARID5B	RASSF8	BAG2	AOX1	ITGB2
MOXD1	IFITM2	NAP1L1	DPP7	CD274	PHLDA1	FLI1	RAB12	IFITM3	WWC3
RAMP2	SEMA4C	SAMD8	GBP2	TRO	FAM13C	VGLL3	RECK	RGAG4	PTGER3
S1PR3	RIC3	P2RY8	PHACTR1	MDFIC	FGF12	PALM2	SCRN1	INHBA	IKZF1
ANKRD6	ZNF831	IQSEC3	TRPC4	A4GALT	CCDC141	AMIGO2	SIRPA	HABP4	ABCC2
ARSG	SHANK3	HEYL	ROBO4	IRF2BPL	PDE1A	JMY	RASGRF2	STK17B	NAT14
SYCP2	CNN3	FAM113B	MIR100HG	SGIP1	FNDC4	PTPN13	PRDM8	DNAJC18	TNFRSF10C
BICC1	ACVR1	ARMC2	PELI2	MTSS1L	PKIA	CYP7B1	FGF7	CRIP2	ETV5
AASS	NOTCH4	STARD13	CACNA1H	ITPRIP	ZHX2	AEBP1	STK4	FKBP10	OSBPL3
PMP22	CYYR1	SYNM	SLC10A6	MAPK12	PNMA1	PRKCH	RFTN2	SLCO2A1	THBD
PKD2	EVI2B	PRKD1	WDR19	SLC23A2	CLIP3	ODF3B	ENG	AKAP12	MYH10
PDE4B	KIFC3	SLC15A3	FUT8	SP100	SYNE1	EVC	TAGLN	ARL10	POU2F2
TBC1D9	SEMA6C	CD2	C12orf35	ADCY4	DAPP1	HTRA1	IL2RB	CLEC2D	GNA12
ZNF467	2020-09-04	CHST15	LOC100126784	TTLL7	ATP11A	CD40	ADAMTS7	SPOCK2	SASH1
LAPTM5	ARHGEF17	LOC100505812	ITGA7	SP110	FRMD4A	PIAS3	IPCEF1	C4orf32	FAM124B
CYLD	COL4A2	PLEK	DYNC2H1	PLXND1	PTBP2	CDC42SE1	MYCT1	C2CD2	PIK3CG
ZNF618	LEPR	DOCK11	CLIP4	RAPGEF4	RAC2	CTHRC1	PDGFB	RHBDF2	SGCE
ARMCX1	BICD1	SNED1	GPX7	ZBTB25	MYO1G	MFAP2	NRCAM	LOX	ISYNA1
SFMBT2	CSF2RB	SACS	GDF11	HRH2	NCRNA00312	B3GALNT1	SGTB	ABI2	MAP1B
MXRA8	CIITA	OBSL1	DSEL	GBP4	TSHZ3	ADAM23	SGCB	CYBB	MAGEH1
LAIR1	RASL12	INPP4A	SCD5	PPT1	ITGA1	CRMP1	PXDN	RERG	STEAP4
GFOD1	NLRC3	EBF4	ZEB1	SPI1	C16orf45	SESN3	LMCD1	CXorf36	EFEMP2
BCL6B	FCAR	TP53INP1	LILRB1	SKAP1	TBC1D10C	GJA1	SMO	FAM65A	FSTL3
RAMP3	FIGN	TRAF1	TUBG2	SMARCD3	AXL	ICAM2	EDNRB	SFXN3	KATNAL1
MAP3K12	LOC100505687	RAB7L1	LTBP1	ZNF853	NAP1L5	KDELC1	HOPX	APOBEC3G	ULK2
AIM2	NOVA2	GNAO1	CMTM7	DDHD1	THBS1	TFEC	CNTRL	HHIPL1	GRB10
LYNX1	WSB1	INPP5D	PXK	ZEB2	ADAMTS9	SETBP1	KCNIP3	BASP1	SEMA6B
SLAMF1	LOC344595	PTPRS	RCSD1	TUBB6	RDX	SLC39A13	AKT3	ANGPT2	LCAT
SYT11	HAVCR2	PPAPDC3	VASN	GRAMD1B	STMN3	IQSEC1	KYNU	CYP2U1	PPM1K
GIMAP8	C10orf128	SRGN	TRIM22	FBXO17	SORCS2	SP140	PARP15	TDO2	ALPL
GJC1	ROBO1	ANO6	LOC400043	BHLHE22	SNN	FBXO10	TMEM136	CD3D	ZBTB4
KCNN3	IL12RB1	TESC	DST	ESR1	OPRL1	ARMCX2	GLT1D1	MN1	KIAA0226
FAM198B	BMX	SAMSN1	GEM	POU6F1	ADAMTS9-AS2	PYGO1	CARD11	HSD17B14	KPNA5
FXYD5	MYLK	PRKCQ	GPR4	DPEP2	CSGALNACT1	ZNF154	CREM	GOLGA6L5	SVEP1
MPPED2	ZDHHC15	SERPINE1	CCDC85A	SCN3A	TMEM204	SUSD3	FAM114A2	C6orf155	TMCC2
BATF3	LHX6	PLXDC1	THSD7A	TET1	MB21D2	SLC4A8	HECW2	COPZ2	GPRC5B
CDH6	CFI	APH1B	ICA1L	TMEM169	TNFAIP2	PLEKHA4	SH2D3C	ARHGAP24	TWSG1
FMNL1	SLFN12L	C3orf64	FAM69B	MICB	NUAK1	SPNS2	PML	CHST14	C10orf114
TMEM140	RBMS2	SNX10	DIXDC1	NCRNA00346	HPS5	UBASH3B	BVES	TIMP3	MMP2
NCDN	TSPAN9	GRID1	CHSY1	CYTIP	TRAT1	EHBP1	SELPLG	BCL9L	STAP1
ZAP70	ITPR1	ANXA5	COL27A1	NDUFA4L2	TTYH2	MMD	RUSC2	DTHD1	DOK6
CBFB	NR2F2	FAM92A1	ALPK3	C1orf162	LRRC8C	HIVEP2	C1orf228	MXRA5	IGSF9B
MR1	WHAMMP3	PIK3AP1	HCAR2	NCRNA00085	CACNA1C	FSCN1	ANKRD29	WDPCP	CTSO
PLTP	DMPK	C5	CXCR7	LAMA5	FUT1	MRVI1	FYN	GIMAP5	C5orf39
COX7A1	A1BG	GPSM1	TNFSF14	TBC1D19	LEF1	GGT5	EPHX4	ELL2	FGR
LRRC33	SHC3	KCNE4	NHSL2	ZBTB32	CAMSAP1L1	PACS1	ZNF543	FOXP3	PATL2
LOC100505549	SASH3	VIM	TECTA	PDCD1	IL1R1	C1orf38	CNTNAP3	C1R	GJA4
IL21R	TRNP1	GBP1P1	SH3BGRL	IFI44	TCEAL3	SLC12A4	POM121L10P	C14orf37	EFS
SAMD4A	CYTH4	FADS3	MEIS2	FBXO41	LOC153684	GPC6	ZNF25	PHTF1	FLJ22536
TRPC6	LPCAT1	IL3RA	LMOD1	GJA5	FAM20C	APOL1	TMEM156	C8orf42	CNTLN
IFIT5	PREX1	LUM	ST3GAL1	MAP3K8	MKX	RAPGEF3	GPM6B	XAF1	MITF
CREB5	C9orf21	CEP120	EBF1	WASF1	FLJ39051	PLCB1	ZNF382	NDNL2	LOC100506844
EBF3	MAN1C1	PLCL1	SLC22A17	ZNF697	TRERF1	LPIN1	RAB6B	ZNF667	PARP8
RNF166	RCBTB2	CYGB	TOX2	TMEM71	SAMD14	KIAA0889	TMC8	STXBP1	ADPRH
MAP7D3	C1S	ZFP36L1	STAT2	TAGAP	EGFLAM	ABCC9	CD38	PARP14	RASGRP3
C17orf51	THY1	SDK1	OAZ2	EXTL2	SHC2	PHC1	ACSL4	PPAP2B	PION
SEC14L1	KMO	PRPS1	PIK3R3	IRAK2	SERPINI1	COL14A1	LOC644538	TBC1D15	IL18R1
CADM1	BGN	LOC401463	GABARAPL1	THBS2	GAS1	MIR497HG	REM1	HIVEP3	FGD3
MEIS3	NDRG4	RLTPR	IL15	PACSIN3	FAM195B	MED12L	C1orf216	LOXL3	TSPAN18
KLHL2	OSM	ARID5A	ALOX5	RGS7BP	KDR	C9orf30	GNGT2	ACTN1	KCTD12
MAF	PDE1C	CCDC136	SLC41A1	PDE2A	SLAMF6	SLFN5	RYR2	ADAMTSL4	FAM155A
ELOVL4	FGF2	SEC14L2	C1QTNF1	SELL	CA11	GREM1	FAM117A	LAG3	PTPN14
LOC100499489	C1orf198	FLT4	GPCPD1	KLHL14	USP51	LOC100506451	SSH2	SDC2	FLRT2
BNC2	IL7R	TGM2	DPYD	KCNJ15	SEMA4D	CYBRD1	VASH1	SLC9A9	NAV1
SLC8A1	GPR146	OAS2	NOS3	AVPR1A	EPHB1	NKD1	CCDC88A	KAT2B	ZNF469
HOMER3	LOC374443	IL16	CDC42EP3	TM4SF18	PABPC4L	PJA1	ZNF671	CMYA5	MAFB
PARVG	DAAM2	ARSI	CD27	ARHGAP15	PRPH2	NFATC1	CFL2	CORO6	NOD2
ITGA10	GREB1	CD200	KIAA0748	SAMHD1	LOC100287216	ADAMTS10	EDEM1	DNM3OS	FAM115C
C21orf7	PPP3CC	COL5A3	GAS7	DKK3	RUNX3	HS3ST3A1	SLC29A1	DCLK3	TACC1
SRPX	TRAM2	KLHL29	LMO4	RORA	NLGN4X	LOC100505881	MB21D1	HLA-DOA	PCBP3
ANKRD34A	KSR1	SH3PXD2B	TLR1	JAKMIP1	CELF2	ELOVL2	PRNP	LOC400456	LOC100233209
ADRBK2	THSD1	HTR7P1	TLL1	BTN3A1	SNCAIP	SLC16A2	LOC390940	H19	PRICKLE2
GDPD5	F2RL2	VASH2	VWF	WHAMMP2	PPP1R16B	TMEM154	FBLN5	GBP1	TTN
STARD9	EFHA2	SYPL2	CCDC102A	VAMP1	LOC100130776	SCPEP1	FAM167B	CNRIP1	CTSH
LIX1L	MAST4	TTC39C	SDPR	FAM162B	IL34	OSMR	RABGAP1L	ETV1	ADORA2A
SNCA	B4GALNT1	FILIP1	PRICKLE1	CRISPLD1	SLA2	MAP1A	ASXL1	SCN3B	PRAF2
ARHGEF10	RBPMS	BAI2	SOX18	SEMA3A	WNK3	IGFLR1	ATP8B4	CCDC109B	ABCA6
TMEM43	ANXA1	GIMAP2	ENPP2	NFASC	A2M	EML1	PTHLH	RASSF5	NCS1
PALMD	HLX	TCF7L1	SCARA3	C13orf33	DYSF	CSGALNACT2	CTSK	FLJ31485	DMD
TLR6	ADCY3	MTMR9LP	LYN	CC2D2B	LTBP2	NXN	ANKDD1A	DNAJB5	CA5B
WNT6	GNG11	C7orf58	KIAA1826	AFAP1L2	VTN	SRGAP2	RASGRP1	CCR6	PTAFR
CBX6	SH2D2A	CHST10	ZYX	RNF213	GIMAP6	SIX4	FLJ40292	VSTM4	CLEC1A
CERS4	HIC1	NTN1	HS3ST3B1	FADS2	LOC100507463	HAPLN3	WWC2	KIAA0922	OLFM2
SESTD1	ARHGAP9	DNAJB4	MDGA1	RTN2	ZNF548	ANO2	PNMA2	FAM19A5	CXCL12
KLHL3	SLC7A2	LOC100505702	MNDA	DAB2	ECM2	BIRC3	PPM1F	PDZD2	THEMIS
LOC648987	FOLH1	AHR	C14orf132	MAP9	MRC2	SERPINE2	HERC5	FJX1	RNF180
PLXNC1	FAM89A	C3orf36	ELOVL5	BCAT1	TNFAIP6	EID2B	TLN1	BNIP3	RGS14
APBA2	MPP6	LAX1	GALNT14	GRIP2	MCFD2	CSDC2	ZAK	ABCD2	MAP2
MAMLD1	KIAA1614	FAM120C	ARFGAP3	ZBTB46	F8	PLA2G16	ABCC1	PDZRN3	DENND3
HMHA1	FGD2	CD81	PLEKHO2	RNF24	CSRP2	FZD4	IPW	ALDH1A3	CALHM2
TGFB1	CCDC165	TSPYL5	PROS1	KCNA3	NAB2	TM6SF1	FOXF1	PDE4D	VCAN
STC1	AHNAK2	EMR2	SEC22C	BHMT2	PLEKHF1	NID2	PEG10	TUBA1A	TNFSF13B
SOBP	HIF1A	MGC12916	GPR65	DEGS1	DENND5B	LOC100507421	TCEAL4	PSIP1	MMRN2
GALNTL4	FLJ42709	BACE1	TBKBP1	ST6GALNAC5	TPM4	STAT4	PELI3	SALL2	C11orf70
OLFML3	FAM184A	C16orf54	BTBD19	SLC4A3	CD44	NCRNA00094	MEIS1	P2RX7	GLT8D2
ARHGEF15	RADIL	IGDCC4	IL12RB2	RASL10B	CNTNAP1	RHOBTB2	MAP4K4	PRRX1	C9orf47
PCDHAC2	BEST1	LOC375295	HHEX	FAM167A	AMOTL2	DOK5	MYCBP2	APBB1IP	LTBP3
CYP1B1	DACT3	CD5	MAP4K2	ARHGAP23	STK32B	CHRDL2	CECR2	WASF3	RHOQ
MCF2L2	GNAL	TSHZ2	PALLD	NEDD4	PLCB2	IL1RAP	C6orf1	LRRC70	FOXC1
B3GNT9	LDOC1	PHF21A	PGCP	CRISPLD2	HOXB4	DOC2B	MEG3	GATA2	CD80
NPTXR	SLFN12	KLRG1	CROCCP3	FER	RAB33A	MACF1	LAMB4	RAB3C	EMCN
FBXO2	FLT3LG	AIDA	GPX8	CDH11	SH2B3	IFFO1	SLC35F1	CECR1	LOXHD1
OLFM1	C20orf160	RGS4	NRXN3	VWA1	FGF13	TSPAN11	HEY2	GRAMD1A	ADAMTS6
RELL2	DYNC1I1	FBXL7	SNAPC1	POLN	LDB2	RAB3IL1	PCDHB7	STARD8	SHC4
ARHGAP10	LPPR4	MIAT	CLEC14A	CDH19	NES	APOBEC3D	DFNA5	FILIP1L	GLIS2
ADAMTS2	TRANK1	TBX2	FAM101B	C5orf41	ZEB1-AS1	CASS4	ADAMTS3	BRMS1L	LOC285965
ELMO2	NDN	USPL1	TBX21	GPR155	PTPLAD2	TMEM200B	TIAM2	GDAP1	CAPRIN2
KCND1	TMEM64	AQP3	TMEM206	KIAA0247	RAPGEF1	GNB3	GOLGA8A	ZNF582	SLC26A11
GPR85	C11orf41	LOC84856	TIAM1	TCEAL7	LOC100128252	APLNR	NEB	DGKG	FBXO27

## Sheet: R4
Reactome pathway analysis of genes in cluster 4.
Pathway/process name (Reactome Analysis)	pValue	fdr
Extracellular matrix organization	5.36355e-09	6.20726e-06
Integrin cell surface interactions	8.76732e-09	6.20726e-06
ECM proteoglycans	1.05377e-06	0.000497378
Non-integrin membrane-ECM interactions	6.79332e-06	0.00240483
Rho GTPase cycle	3.36158e-05	0.00951327
Platelet activation, signaling and aggregation	8.66586e-05	0.0196035
Elastic fibre formation	9.70469e-05	0.0196035
Laminin interactions	0.000133615	0.0214872
Defective B3GALTL causes Peters-plus syndrome (PpS)	0.000136861	0.0214872

## Sheet: C5
List of genes in cluster 5.
POU2AF1	CD180	LRMP	GPR114	BFSP2	NCF4	CCBL1	FNBP1	GFI1	GLB1L3
S100PBP	PHGDH	CD200R1	AFF3	NUP210	DPY19L2P2	ZYG11A	KCNQ5	AMN1	PLEKHA2
SPCS3	SYTL1	BACH2	FCRL5	ADAM8	GNN	S100Z	AKNA	TREML2	BCL2L11
FAM49B	GPR132	LOC283663	CPNE5	SNX22	IGSF6	ALOX5AP	PNOC	RNGTT	SMAP2
TLR9	AMPD3	FBXW7	ANKRD36BP2	TIFA	LOC100188949	P2RX5-TAX1BP3	HTRA4	STK17A	TSPAN32
GH1	LOC254559	CYFIP2	IL24	BMF	ARID3A	CCDC78	PTPRCAP	DEF6	ICAM3
MEF2B	NCRNA00341	TP73	GNG7	GPR18	ERP27	SIGLEC10	SEMA4A	TLE4	RPL31P11
UBE2J1	CBFA2T3	CXorf57	IRF4	WDR91	GGA2	CD19	CDK5R1	EMR1	PDE7A
FCRL2	CD6	EAF2	SEC61A2	OGT	LY9	LOC286367	HSH2D	ZNF14	CCR5
ERMN	TSHR	PDE6B	ESR2	ANKLE1	ZNF549	P2RX5	FAM159A	CD37	FAIM3
CD72	CD52	HLA-DOB	FCHO1	LTA	CD79B	TIGIT	CD48	ARRDC5	WDFY4
A1BG-AS1	IDS	MOBKL2A	PRDM15	HSF5	TTC9	RFX5	TPST2	KIAA0125	WNT10B
SLC1A4	OBFC2A	KCNMB3	IRF5	DLEU2	KIF21B	C8orf80	BEND4	LINGO3	CLEC4A
CST7	PTPRVP	SLC2A6

## Sheet: R5
Reactome pathway analysis of genes in cluster 5.
Pathway/process name (Reactome Analysis)	pValue	fdr
RUNX3 regulates BCL2L11 (BIM) transcription	0.00177104	0.210753
FBXW7 Mutants and NOTCH1 in Cancer	0.00177104	0.210753
Loss of Function of FBXW7 in Cancer and NOTCH1 Signaling	0.00177104	0.210753
Deregulated CDK5 triggers multiple neurodegenerative pathways in Alzheimer's disease models	0.00404663	0.287311
Neurodegenerative Diseases	0.00404663	0.287311
BH3-only proteins associate with and inactivate anti-apoptotic BCL-2 members	0.00575855	0.311562
Activation of BH3-only proteins	0.00610906	0.311562
Prolactin receptor signaling	0.0147236	0.473352
Other semaphorin interactions	0.0162974	0.473352

[truncated: 8 more sheets: C6, R6, C7, R7, C8, R8, C9, R9]
