# Supplementary material for: Artificial intelligence guided discovery of a barrier-protective therapy in inflammatory bowel disease
Source: Nat Commun. 2021 Jul 12;12:4246. doi: 10.1038/s41467-021-24470-5 (PMC8275683; doi:10.1038/s41467-021-24470-5)
Supplement: Supplementary file 7 — Data 4 [file 41467_2021_24470_MOESM7_ESM.xlsx]

## Sheet: C1
List of genes in cluster 1.
B3GNT7	TNFRSF21	FOXP4	MFSD4	RPH3AL	RRBP1	ARF4	PON2	CKAP4	FAM86EP
CTDP1	TRPM6	SYT7	C20orf24	WFDC2

## Sheet: R1
Reactome pathway analysis of genes in cluster 1.
Pathway/process name (Reactome Analysis)	pValue	fdr
Synthesis of 5-eicosatetraenoic acids	0.000393831	0.0295373
Arachidonic acid metabolism	0.0170277	0.124568
PPARA activates gene expression	0.0186025	0.124568
Regulation of lipid metabolism by Peroxisome proliferator-activated receptor alpha (PPARalpha)	0.0190056	0.124568
VxPx cargo-targeting to cilium	0.0299632	0.124568
Abortive elongation of HIV-1 transcript in the absence of Tat	0.0323234	0.124568
TRP channels	0.0358535	0.124568
Formation of the Early Elongation Complex	0.0440434	0.124568
Formation of the HIV-1 Early Elongation Complex	0.0440434	0.124568

## Sheet: C2
List of genes in cluster 2.
MZT2B	FAM129B	MYH14	MVP	SELENBP1	ANAPC11	RPUSD1	ETFDH	DPM3	COBRA1
NUBP2	TMEM126A	ELOF1	CDX2	TIMM17B	C1orf210	SLC44A4	RPL7A	BDH1	C16orf42
ACO2	PSMB7	SPINT1	HBXIP	AAMP	ST14	SLC9A2	C4orf19	IFT27	NR2F6
UQCR10	ANKRD54	MAVS	C19orf43	MRPL54	C1orf31	NUDT22	C14orf2	DERA	PTK6
NDUFV3	STOML2	SDHA	TUBGCP2	ARL6IP4	DDT	COX6B1	NDUFS7	UBL5	PPP1R14C
NDUFB8	COX6C	DUS1L	MRPL11	RFNG	GPA33	SLC22A18AS	EPB41L4B	ZNF428	FIS1
MRPS16	RPL35A	GNB2	SLC29A2	EPS8L3	DOLPP1	IMMT	NDUFA7	RPL30	B4GALNT3
MRPS11	CRB3	JOSD2	C19orf63	TMPRSS2	CES2	RHBDL2	ATP5C1	USH1C	C11orf31
LPCAT4	CXorf26	TIMM13	C11orf10	SNRPE	SPINT2	BAIAP2L1	ATP5H	PRSS16	PPIA
PWWP2B	MGAT4B	MRPS12	RPS15	FKBP8	ISOC2	COMMD3	MAPK3	MAN1B1	CLN3
FAU	MRPL4	DSC2	TMEM8A	SLC35C1	CIB1	PSMD3	FARS2	AURKAIP1	DGCR6L
KLC4	COX6A1	CPSF3L	WDR61	ENDOD1	SH3RF1	PRR24	ADRM1	VIL1	BSG
ESRP1	OTOP2	C10orf57	KLHDC3	NDUFV1	APOA1BP	MRPS15	MPDU1	SSR2	SPIRE2
SMPD2	LDHD	SNRPD3	UBXN1	AP1M2	B3GALT4	BCAT2	FBXL15	MRPL22	SERGEF
MBOAT7	SSH3	SNRPB	SHARPIN	PLEKHA6	PMM2	STARD10	FAM55A	H2AFJ	LSR
MRPL20	CAPN5	WDR34	LEFTY1	C17orf73	CD24	ZNF414	CHCHD2	CYC1	ERLIN1
PIN4	MLST8	UGDH	GPT	SEC61B	TUSC2	TRPT1	SAMD13	MTIF3	G6PC3
IDH1	ATP5B	ROMO1	GPD1L	VILL	POP4	RASSF7	SLC39A11	MTFP1	SUCLG2
PPDPF	SLC22A18	DHRS11	PSMA2	PNPLA4	AKR1A1	ZNF768	BRI3	NDUFA12	TMEM54
C2orf88	ALKBH6	LOC646627	PLEKHG6	ITPKA	JAGN1	CHKB	ASL	PAQR5	NDUFA10
GPAA1	FAM125A	C1orf159	BCL2L15	PLCD3	AFG3L2	TMEM45B	C12orf62	ESRRA	SLC4A4
MRPL16	PHB	PFDN5	EPB49	LANCL3	COX7A2	FBXW5	ARPC3	CCS	ATP6V0B
PSKH1	ARPC4	RPL29	USE1	RPL26L1	MPST	C9orf7	C14orf142	SH2D4A	NDUFA13
RPL11	MRPS34	TMEM129	NDUFA2	ECHS1	COX7C	CYBA	RPUSD2	ASPSCR1	AXIN1
CS	TACO1	PSMD8	NADSYN1	TSPAN6	SHFM1	HN1L	ABHD11-AS1	MYO1D	GNB2L1
C19orf60	ACAT1	URM1	PRRG2	TMEM11	MRPL23	GPS1	EIF6	NMNAT1	PLEKHJ1
ZBTB7C	CDX1	NAGPA	DHRS4L2	LOC389332	GGH	TSTD1	CISD1	OSBPL7	TARBP2
FARSB	MRPS33	WASH2P	BCAP31	LOC100289255	HEXIM2	SFN	KIAA0649	PIGU	FAM3A
ATAD3A	LAD1	VPS28	RAB32	AP2S1	TFCP2L1	SH3GLB2	C21orf70	AKAP8L	SH3RF2
TTC39A	SSNA1	DCTN3	PPIP5K1	MAF1	GLTP	SF3B14	B3GAT3	EFNB1	C1orf35
SULT1A2	MRPS21	SLC25A23	CALML4	OST4	KDELR2	POP7	GAK	EDN3	ATP5G3
UQCRH	RCC1	IFRD2	TACC2	ZNF775	IL17RE	PARK7	AGFG2	ARFRP1	NDUFB7
SERF2	ACADS	IZUMO4	POLD2	MRPL47	UROD	ATP5E	RPS19BP1	TMEM53	DHRS13
RPL13A	AIFM3	ATP5G1	RPL19	NHEJ1	JMJD8	TCEA3	ALG3	TBC1D2	PSMC1
AKAP1	MRPL28	TMEM186	GNE	CAPNS1	UGP2	LIN37	TIMM17A	SERINC2	PPP1R14D
TRAPPC6A	RHOC	PDXK	FAM59B	STX4	LOC113230	COX6B2	SEMA4G	ITGB4	ELOVL1
PICK1	PTRHD1	HAUS7	ZMAT5	NEU4	RPSA	HECTD3	ISCA2	NOC4L	CISD3
C9orf142	RPS6	RAB19	C9orf69	GGCT	MRPS9	ITFG3	SMPDL3B	ZNF552	FBL
C2orf28	HNF1A	NGEF	MRPS22	C19orf57	MRPL51	FBXW4	GLTPD1	C9orf86	ZNF787
SLC26A2	KIAA1543	HK2	ARHGEF16	C16orf13	PHGR1	C17orf110	ACOT7	ZDHHC23	PRR15
MRPL35	PSMA4	UBE2J2	SNRPF	RPS5	FUT3	C15orf61	RANGRF	PAK4	HTATIP2
COX5A	C11orf49	MTG1	LPAR5	ZBTB8OS	CCDC22	SNRNP25	IGF2BP2	C8orf59	MMP15
RNF7	CSNK2B	SLC39A5	THYN1	GPS2	RPL22	LRFN4	GLRX5	OAF	CYP2J2
PTDSS2	RPL32	TMEM111	HNRNPAB	COMMD6	TSPAN3	ICT1	RPL34	RPS20	APEH
NDUFS3	CKMT1A	PLAC8	C1orf201	PIH1D1	NT5C	PES1	MRPL37	C16orf48	NHP2
ABHD14A	APRT	RPL39	POLR2I	MRPL15	FAM58A	SPAG7	PPCS	PCDH1	SMAGP
RPL7	CWC15	GDPD3	TMEM60	SLC22A5	RPL27A	PPARGC1A	RP9	MVK	PFN1
CLPP	EIF3I	CCHCR1	C15orf48	BLOC1S1	VDAC1	SLC25A5	DCTPP1	C2orf89	ZNF581
SPRYD7	ATP5O	WSCD1	MEF2BNB	ATOX1	SRA1	CBLC	RAD23A	MAZ	RPL10A
DNAJC4	MYO1C	GUK1	MIB2	SDF4	TIMM23	MRP63	NOL12	RPS25	ACSL5
UBA52	SURF1	TBCA	WBSCR16	SIVA1	FGFR3	POLR3K	EIF3K	ENDOG	RPL13
LARS2	ESRP2	C1orf106	MRPL27	DDRGK1	TMEM184A	NDUFA1	SCAMP3	OVOL2	RABEP2
PPARG	SH3BGRL2	NPFF	GCDH	ALDH7A1	PFDN2	C7orf43	FDFT1	PGP	MKKS
NDUFB9	GALM	ETHE1	C11orf68	RPL23	NDUFB11	YDJC	CAPN8	EPHX2	EIF3G
ARHGDIA	ATP5F1	OAZ1	C12orf10	SERPINA6	TMEM223	TP53TG1	ALDH2	FUK	AHSA1
TMEM222	BTF3	JUP	TBL3	GRTP1	LGALS4	TRUB2	PPP1R16A	ENTPD6	UQCRC2
ATP5G2	NDUFS8	NDUFB3	ATPIF1	CDS1	PADI2	SLC35B3	DHRS9	ISY1	DECR2
PKP3	TTLL12	C9orf125	EBP	MRPL52	PRSS12	SNF8	PTPMT1	LGALS3	PHB2
RPL26	CMAS	GSTZ1	FAM3D	ZNF653	MMACHC	C7orf30	COPE	HADH	OSTBETA
FASTKD1	SLC44A1	MRPL44	CIAPIN1	ARMC6	PDK2	MRPL55	NFKBIL1	ATIC	SYNGR2
UQCRC1	GMNN	SULT1A1	ACOT11	ASNA1	ZBTB7B	TMUB1	SIRT7	RNF181	SURF2
ATP5A1	TP53I3	GHITM	PPA2	GADD45GIP1	CA12	FZD5	THAP4	POMP	C20orf27
YIF1A	FAM177A1	MFSD10	KRT8	GTPBP6	PSMG3	NDUFV2	UBL4A	TUFM	SLC35F2
SLC39A4	FAM108A1	ABCC6	NUDT16P1	VAMP8	LOC100134229	RHBDD3	SSSCA1	DLD	TYSND1
PMM1	CTTN	GDE1	MRPS18B	EPN1	RBM47	MCU	GBA2	DMAP1	HRAS
MCCC2	CMTM4	RPLP1	TJP3	RNF126	LSMD1	COMMD9	MRPS7	CLTA	UNC93B1
MAP1LC3A	FAH	HOOK2	RETSAT	SNRPD2	ATP5J	COMMD4	DHRS7	RPS9	DTNBP1
RNPEP	FAM50A	HSPBP1	CDK20	NAA10	EVPL	RAB40C	CPT2	NOXO1	ZNF668
DAGLA	UBE2M	RPL36	USF2	PLA2G10	PEX26	COQ3	INO80E	S100A10	C7orf55
VSIG10	RPS15A	HINT2	PRR13	SNRPG	GCHFR	C19orf24	CES3	ZNF784	ACVR1B
FAM132A	TGFA	C17orf61	DDX28	CNPPD1	SLC26A6	ARHGEF10L	C19orf56	ZNF575	ZNF358
ATP6V0D1	CGN	ZNRD1	AUP1	EEF1B2	OTUB1	LOC100129480	PUF60	STK16	FAM73B
NACA	TOR1B	SRC	HDDC2	PEX11A	C21orf33	PTPRH	ADPRHL1	C1orf172	APOBR
SNAPC2	HSD17B10	RAB40B	TSPO	UQCRQ	LOC100130899	TXNL4A	ERI3	PXMP2	CA7
METTL17	SPAG1	C9orf46	PCCA	TOMM22	TMEM14B	C20orf118	WDR85	TDGF1	RNF25
ANO10	RPS13	TMEM106C	KRTCAP3	NDUFB2	RPL38	MEA1	ALG1	C1QBP	LPIN3
BAK1	RPL10	MARCKSL1	FAM160A2	STUB1	ANG	COQ4	CUTA	C11orf2	SUOX
MYO1A	TMEM179B	C19orf53	AKR7A3	C2orf82	CDCP1	RXFP4	FAM71E1	ZDHHC13	PRR5
SQRDL	NDUFC1	ECH1	MCAT	C17orf79	ENO1	BEST4	PFDN6	FAM83H	ID3
MUC4	TMPRSS4	TMEM9B	PRSS8	FAM84A	TMEM164	RAB25	CCDC101	DRAP1	HIGD1A
PLA2G4F	ACOX1	CNNM4	RRP9	RTKN	C16orf61	LOC100505761	TBC1D7	C16orf95	CCDC107
RABGGTA	RPP21	PLA2G15	CLYBL	TMEM82	MRPL41	PRSS3	DNAJC30	GNPTG	WDR13
CDC42BPG	CYB561	FLJ32063	MMP28	PSMC3	UQCRFS1	MIPEP	RPS28	SGK2	OXSM
FAM109A	COQ9	PIGZ	DOK1	RPS23	PDCD5	CDC42EP5	CD151	PEX7	RPS27A
ID1	TDP2	LAGE3	RPL41	SDCBP2	RBX1	NOP16	FA2H	PARS2	CISH
TUBA1C	RPP25	SEC61G	GIPC1	SPATA20	PTGDR	BPHL	KIAA2013	TMSB10	NOSIP
SENP3	SCNN1B	CDH1	TPSG1	SSBP1	MIR210HG	MOSPD3	CCDC12	CHMP6	DNAL4
ZNF524	YIF1B	MRPL36	GPR56	IKBKG	CD2BP2	OVOL1	AKR7L	POLR1C	SLC37A4
LSM3	GAS5	NUDT8	FBLIM1	PFDN4	TMX2	DHX32	RDH13	RPL36A	EPS8L2
SLC39A3	TRAPPC5	SHROOM1	DHDDS	CWH43	CKB	C6orf203	NDUFS5	SCAMP2	SCAP
CRYM	PCCB	HOXA11-AS1	DAD1	WNK4	MPI	TMED9	ACSF2	PPIB	MRPL12
AMN	SUMF1	TOM1	UQCRB	METTL2A	FLYWCH2	UBL7	FOXH1	ATP5L	WBSCR22
MAP2K2	MLEC	GRAMD4	NCLN	LETM1	ETFB	PNKD	CACNB3	PYCARD	FBXL8
C10orf108	H1F0	GDPD2	DCTN2	RPL36AL	EFNA3	PRKCZ	FAM162A	PHYH	WIBG
DOK4	KCNQ1	DBNDD2	CD63	GALE	TTLL6	EPS8L1	WWC1	PDE6A	SSU72
CKS1B	THAP3	C4orf52	MRPL38	C9orf37	SWI5	HDHD3	REEP4	PEX11G	MRPL53
DAZAP1	USP43	WNK2	HEBP2	HES2	DGCR2	TRAPPC2L	TMEM63C	MLX	TNFSF13
HDAC1	KIAA1522	RPL23A	NRARP	RHBDL1	RPL35	C9orf123	ARL14	STAC3	RPS24
NENF	FBXW9	HMGCS2	TIMM9	HAGH	PRR5L	LAMB3	UQCR11	GSS	NDUFS6
HOXD11	ALKBH2	SLC27A4	C14orf119	LIMK2	TOMM6	FDPS	NEO1	NDUFA9	C12orf47
SDHD	TNFRSF14	LFNG	MDH1	C6orf136	MRPS25	ZBTB42	RPL37A	SPRYD4	CDC26
SCNN1A	MRPS2	COX10	TRADD	ADAP1	TMEM115	LAMTOR1	C11orf83	NDUFS2	FCGRT
CLDN7	MYB	MAPK13	CENPM	FAAH	STK39	MSRA	SH3BGRL3	DNTTIP1	FAM55D
FHDC1	KLK15	C3orf75	POLDIP2	NDUFAF3	SNHG11	MRPS35	HPS6	FADD	KIAA0284
P4HB	GPR172A	MYO7B	SDHB	NDUFB6	LDLRAP1	HIBCH	GGT6	SH2D3A	ITGA3
POLR2H	TOMM5	SPECC1	SNRPD1	GSTO1	DTYMK	ELMO3	PSMD9	CTSA	RPA3
KIAA0114	LTBR	TST	VTI1B	DAO	TSFM	C1orf86	CTDNEP1	HR	FLJ45244
GRPEL1	RDH5	C5orf30	COMMD1	WDR18	CDK5RAP3	ABHD12	GET4	LOC100289019	RPS7
PACSIN2	C9orf16	ESPN	BZW2	DDR1	SMARCB1	PAQR8	BCAR1	DPM2	STX8
ORMDL2	UBAC1	PGLS	CPNE2	TMEM219	FBXL6	UBE2L3	CEBPA	MBLAC1	RPL12
TP53I11	C2orf47	RHOV	CDKN2B	EEF1G	GPR125	PEX16	DOHH	PTPRF	ZBTB45
PPFIA3	S100A14	CST3	RER1	TADA3	GPR137	SOLH	ZDHHC16	ARRDC1	MTX1
MRPL17	ZNHIT3	CCDC124	ATG4B	CNKSR1	HMG20B	TCEB2	ZNF688	MED16	QTRT1
QPCTL	TMEM171	SMPD1	IP6K2	CPT1A	ACOT2	NSDHL	C17orf76	TMEM203	LYPLA2
CHMP4A	REPIN1	THOC4	RPL9	RPL37	C8orf55	SPSB3	MRTO4	VIPR1	RPS8
SELO	FAM96B	TMEM161A	ZNF580	GRN	MGST1	LOC152217	CNPY3	LSM5	TMEM44
CLDN3	GPX1	CNNM2	LOC100499467	PPP1R1B	PROM2	FRAT2	C22orf28	FAM108C1	RPS3A
ARF5	FKBP2	ACOT8	ATP5D	ALDOA	BLVRB	DQX1	RPS19	ALAS1	C6orf132
STYK1	IMPA2	ZFAND2B	TPMT	HSCB	CHCHD5	ATP1A1	MGMT	MRPL48	SMUG1
DUS2L	C17orf49	LOC728554	PSMB1	WDR25	SNRPA	MRPL33	C14orf176	LGALS9	TMC7
TXN2	PLCE1	TLCD2	C7orf59	SHD	MTCH2	PFKL	RPL6	CEACAM5	SMCR7
COQ5	UNC13B	RPL5	PPIF	FAM82A1	VPS25	GSR	CMBL	GFER	HDAC11
FARSA	TFPT	PUSL1	PRR15L	OCEL1	TMEM52	LAMTOR2	MFSD3	SLC39A7	SLC35A1
MINK1	U2AF1	SNX7	HHLA2	LOC553103	CLIC1	ABCB8	TMEM120A	OGFOD2	ALG5
POLR2J	MRPS17	JTB	SPACA4	PGAM5	SATB2	PMPCA	NAA60	PKIB	ARPC1A
CLTB	RAB11B	RPS18	ITPA	CLDN4	SLC25A39	MALL	APOO	NAPA	BRP44L
VAV3	AGPAT2	RDBP	EDF1	LOC285889	DGUOK	METTL11A	PCGF1	TWF2	PSMB6
HSD11B2	TSSC1	GTF3C6	MANBAL	BIN3	ATAD3B	GFOD2	TMEM63B	COASY	TUBAL3
GPX4	CRYL1	SEPW1	SLC25A3	C14orf1	SFXN5	NDUFAB1	BAD	HCFC1R1	LOC100128071
ZNF511	C10orf99	GRHPR	DNAJC11	DHRSX	CA4	PARM1	MUC13	VSIG2	NR2C2AP
CBY1	LOC100306951	CINP	PGM1	PIGQ	ANKS3	RORC	DDOST	C19orf79	PINK1
OS9	ZNF622	C17orf90	SLC35A4	TMEM134	CENPV	RPL24	RAB1B	NDUFA8	LIPH
MYL12B	MYL5	GUSB	PEMT	RP9P	BOLA1	ZDHHC12	KEAP1	COX8A	2020-03-09
GOLM1	NADK	SNHG8	NEDD8	SH3BP1	GATA6	PRDX1	IDH3G	CCDC64B	RNLS
FABP1	ZBTB3	CDK10	EFCAB4A	E4F1	MDH2	IFT43	TBCB	RPL31	PRELID2
ZDHHC3	GOT2	COX4I1	TOR2A	PMVK	RPL17	C1orf123	FASTK	RPL27	USMG5
FLJ23152	ECI1	AHCYL2	HDGF	TMEM160	KRTCAP2	QARS	NEDD4L	MUC5B	ZNHIT1
UFC1	C8orf40	CASP6	MGC12982	MUC1	NME3	FAM195A	PDHA1	SSBP4	PHKG2
HAUS8	MFSD5	ECSIT	CCNI2	ECI2	PTGES2	TM7SF2	MRPL46	B3GALT1	RIMKLA
PSENEN	NOXA1	XK	PREP	ATP6V0C	PRELID1	C11orf80	PYGB	LOC344887	SGSM3
STRA13	TMEM139	SLC35C2	YKT6	ZNF774	HOXD10	PEBP1	DDX49	CHAD	STYXL1
PAK6	LOC729013	C18orf18	C9orf167	PDSS1	DEFB1	RPLP0P2	SUCLG1	UGT2B10	MPND
SFXN4	SCRIB	GAPDH	COX7B	TMEM59	LRPAP1	FTH1	PPAP2C	DUSP23	FDX1L
NACC1	POLR2G	COQ2	PPM1G	C17orf37	BLCAP	BNIP1	NDUFA11	TNNC2	POLE4
RPS4X	HDDC3	ATP6V0E1	LRR1	AKT1S1	MOSC1	SLIRP	C11orf24	RUVBL2	FAM118B
FAM120A	ABCC13	RPS6KA6	MLYCD	DYRK4	NCRNA00116	FAM86C2P	ZFPL1	LIN7B	VEPH1
SGTA	KIAA0664	ARSA	PDZD11	ARAF	NDUFA4	SIAE	TOMM7	FAM83F	CCDC159
SLC25A11	CCNJL	C11orf67	ADCK5	SLC27A2	MYEOV2	CHCHD10	PQLC1	ZG16	PSME1
LGALS3BP	SIL1	C1orf226	FLJ36644	YIPF1	C1orf93	C21orf2	CLN6	IFI27L1	C2orf72
LMNB2	FXYD3	B4GALT2	ATG4D	TMEM72	C11orf1	PC	HN1	FAM104B	NDUFAF4
CDK16	FAM86A	HDGFRP2	EXOSC4	RABAC1	RILP	GFPT1	CKMT1B	C4orf48	LAMC2
BAIAP2L2	COX17	SAT2	PHPT1	BANF1	GPKOW	RPL14	CHCHD1	BTBD6	NUDT15
CSTB	CDK2AP2	GSTP1	R3HCC1	FAM164C	C1orf122	RAB17	HSBP1L1	MEST	SLC16A9
DNPEP	SLC50A1	NPM3	IVD	GSDMD	TSPAN1	TTC22	GP9	NDUFC2	SAMM50
GABARAP	C8orf76	EIF4E2	PSMB3	ACTR3C	EIF3B	CCDC137	EMG1	KIAA1539	FLJ90757
PNPLA2	MTL5	TSTA3	SCAMP4	CTSD	ZNF446	LOC100505483	MRPS6	DPCD	GLRX2
DISP2	MTX2	BIK	ANKHD1-EIF4EBP3	TSPAN17	DGKQ	HMBS	FKBP1B	LOC100506428	ATP5I
NRN1L	ARMC7	RPS16	PIP4K2C	CCM2	MXD3	TRAF2	WDR83	POLD4	EIF3F
NUDT18	FAM86C1	IHH	BCAR3	IGFBP2	PDXP	KLK1	P2RY2	NME1	CFDP1
INO80C	BABAM1	MECR	KRT10	GSTO2	COPG	ABR	IGFL2	SLC24A6	MAMDC4
C19orf70	BOLA3	TMED3	TUBB2C	TMEM42	PDZD3	NDUFAF2	CHCHD6	KIF9	WDR78
BCKDK	AARSD1	POLR2F	PGAP2	ITM2C	TXN	CHMP4B	CCDC61	CDHR5	PODXL2
RNASET2	CFL1	PAM16	ANXA11	TNNI1	LOC100505783	PMEL	PSME2	SLC25A4	TECR
CEBPG	MZT2A	PYCRL	CDH17	CDK5	TMEM236	PPP1R7	EXOSC5	POLR2L	ACOT4
FAM98C	PRADC1	B9D2	EBPL	TSSC4	TMEM93	ABLIM2	RBM42	PTRH2	PLP2
RNF128	AK2	MAGIX	C9orf129	FAM24B	RANBP1	KDELR1	LOC389493	SEPHS2	ZNF444
TMEM147	GPATCH4	RPP38	C17orf101	METRN	DCXR	DLG3	TMEM37	PRDX2	EFNA2
TMC4	TPI1	CCDC58	ETV2	GMDS	CYP4F12	RPS10	IL1R2	ARHGAP39	ILVBL
ZNF69	ACAA1	IGSF8	PPIH	CLSTN1	C20orf54	SCRN2	ALKBH7	RAVER2	MUC12
PIGT	FANK1	MACROD1	LRRC68	TLN2	TXNRD2	C19orf21	C5orf32	D2HGDH	GPRIN2
COX5B	PRKAB1	MRPS18C	CCDC56	MAP2K6	CCDC85C	PPP2R3A	MGST2	RAPGEFL1	PAFAH1B3
PLXNB1	AGMAT	PQBP1	SLC6A7	DHRS1	WASH3P	CEP70	BRMS1	GOLPH3L	FAM189A1
ADH1C	ACADVL	C11orf48	C17orf59	NPDC1	MRPS24	ARHGAP27	LRRC45	DNAJB2	PSMA6
IMP4	FAM171A1	C14orf79	NSUN5	LOC338799	CDC34	ETFA	C19orf10	SDHC	C8orf82
MRPL1	RNASEH2C	PPP2R1A	CYHR1	SEC13	FTL	ADAT3	FLJ23867	BCKDHA	C14orf166
FAM100B	PGAP3	RBKS	ACP2	PSMD13	BIN1	CCDC153	RIPK3	C9orf89	CCDC24
CCDC51	GOT1	MRPL40	LAMA1	TIMM44	SF3A2	SLC39A2	PCK2	TPRG1L	MED19
S100A6	CDC37	MLPH	AIFM2	HMGN2	NDRG2	GUCA2B	HIGD2A	C17orf97	MOB2
SLC6A8	C6orf108	CRAT	PDCD2L	TALDO1	TSKU	ANKRD9	ZNF593	NME2	ACY1
TMEM125	SLC9A3R1	FAM89B	NET1	MED27	SLC44A3	IL20RA	GAL3ST1	STEAP3	CHCHD8
ZNF587	PLEKHG3	AKR7A2	BSPRY	MFSD6L	CCRL2	PET112	DHCR24	NUDT5	OPLAH
ADCK2	C14orf80	TIMM10	MRPL24	SDHAF1	SAC3D1	MRPL21	SLC25A10	TIMM50	FAM83E
SLC1A5	SLC22A23	GMPPA	ABCC6P2	C19orf39	DNAJC22	ILDR1	C17orf55	ADCY6	PSMA7
PAPSS2	PXMP4	LOC401052	LOC388789	PSMA5	LLGL2	LMAN2	CMC1	ACSF3	RUSC1
OSGIN1	KCTD5	C22orf32	NIT1	AGXT	RCCD1	BTNL3	HMGCL	MED18	DPF3
LRPPRC	SLC9A1	NANS	ZNF579	LSM4	STRADB	CA2	MS4A12	B3GALT6	NLN
ARHGAP44	BCS1L	NDUFA6	TEX264	ELF3	FITM1	INF2	MBD3	U2AF1L4	C19orf48
SDF2	MSRB2	VDAC2	MESP1	ACOT13	C11orf75	PRDX5	ERBB2	TAF10	RPS11
ATPAF2	HOXB7	C16orf91	ANKS4B	AKAP7	TXNDC17	FOXRED1	GPRC5C	SCAND1	ALKBH3
ACSM3	ARHGEF5	SNRPC	SLC25A13	THAP7	NSMCE1	NAPRT1	C16orf79	CHMP1A	GBA
NUDC	LHPP	TIMM8A	FAHD2A	DNM2	PDSS2	TMEM102	CHID1	FAHD1	SEMA4B
THOC6	C17orf89	ABP1	FLNB	BPNT1	ATP13A4	CEMP1	PPP4C	POP5	SIRT6
DAB2IP	CIDECP	STAP2	RPL8	DYNLL1	ERP29	NAT2	IMP3	CECR5	C12orf45
ECHDC2	LENG1	PRSS36	ZNRF1	WDR46	SDHAF2	IL18	TRAPPC1	RNF186	FIBP
MED9	LOC283070	ABCC3	C19orf20	GYG2	STXBP2	C14orf50	BAG1	TTC38	PRKCSH
ZMYND19	RPS6KA1	C14orf109	C6orf226	SNRNP35	PLCD1	CYB561D2	PDDC1	NDUFA3	GNG5
GPATCH3	SLC20A2	F12	PMF1	GEMIN7	TNK1	ZNF408	YIPF2	FKBP4	CTU2
NUDT1	C7orf10	ACAA2	TRIM11	HSDL2	HCCS	MCTP2	C14orf153	FH	C3orf78
SRPRB	TREX1	TOMM40	C3orf52	EFNA4	ZBTB48	MGST3	C7orf47	B3GNT8	RAC3
ECE2	LSM2	PPP1R14B	NUDT2	PANK1	ZNF57	ARL16	TRAPPC4	SYCE1L	KIF13B
INPP5J	ARV1	ATP5J2	CAPN1	ALS2CL	RTN4R	MPG	SLC16A5	LSM7	SARNP
PDRG1	NDUFB10	PCBD1	MARVELD3	TBRG4	MUC20	MMAB	LRRC19	NTHL1	SFTPA2
TP53I13	NARFL	PSMG1	C12orf57	CORO7	TMEM187	IGBP1	EIF4EBP3	FLJ20021	LONP1
SLC6A9	FKBPL	CNFN	PHF23	RASAL1	C11orf51	C21orf119	ALDH18A1	MMP24	MYL6
SERPINB6	COX16	SDSL	PSMB4	SFT2D1	SLC25A38	COBL	DEGS2	LOC440335	C19orf42
DHRS4	SIGIRR	PIK3R2	GCAT	P2RX4	IMPDH2	CTSZ	TMEM98	MIIP	RPUSD3
WIPI1	NUDT14	ACSS2	CKLF	ELOVL6	CYCS	METTL1	PADI1	PSMB10	MAGOH
POMT1	C19orf50	ADORA2B	APITD1	RRP36	EBNA1BP2	FRMD1	RNF208	AES	TTPA
CENPW	C12orf44	FLJ26484	SLC25A1	PAFAH2	TMEM9	C20orf134	MRPS28	C1orf50	ENTPD2
CAPS	ALG14	CHP2	RPS2	RNPEPL1	AP1S1	GLB1L2	MED11	PITPNM3	AVPI1
TLCD1	BAX	FOXD2	ABHD11	ZBTB7A	MTMR11	ERAL1	IRF6	NOX1	SDR42E1
RPS26	SPPL2B	UBXN6	MRPL43	PSMB5	TMEM61	GPR35	RPLP0	TMEM141	ALDH3A1
GLOD5	ILKAP	METTL7B	MRPL14	BCAS1	HPDL	MTIF2	CD9	HSD17B8	C1orf151
SERTAD3	LOC100507246	EEF1D	C9orf152	MCF2L-AS1	GRM8	ZNHIT2	C19orf52	PCYT2	CDC42EP1
ARSD	NEURL	PSMC5	FAM158A	B4GALT4	SLC35D2	C9orf23	DHRS7B	CRIP1	WASH7P
EXPH5	DPP3	C19orf25	TBC1D10A	IFI35	CCDC23	HADHA	OCIAD2	RPS27L	RCE1
ERBB3	TIMM8B	SNRPA1	CEACAM6	ADCK1	SPHK2	NUTF2	GAR1	MAOA	EPN3
LOC147093	KRT19	SCGB2A1	C19orf73	CHCHD4	TMEM189	C19orf22	MGLL	LRRC1	LOC100129250
BEST2	DTX2	CUEDC2	KLK3	C1orf53	OCLN	TPRN	YBEY	BUD31	DYNLRB1
IDH3A	GSTK1	NUDT6	TMEM177	B3GNT3	PTRH1	CARS2	ARHGEF35	NUDT16L1	XRCC6BP1
SLC25A6	TOMM40L	CNO	NCRNA00188	PDXDC1	ARL2	FAM173A	TRPM4	SEPX1	TSPAN15
GJB2	PKM2	HDHD1	RPL28	WRAP53	CCDC167	MEP1A	LOC100506599	MRPL34	LOC100271702
SOD1	PDLIM1	MRPS18A	MRPL2	GOLGA2B	SELS	RPLP2	SEMA6A	LCMT1	HEPH
S100A16	UXT	KIF22	CHMP2A	SLPI	RPS6KB2	FGFBP1	FKBP3	HRCT1	LGALS9B
C8orf38	EIF5A	DGAT1	HMGB3	C10orf58	CANT1	ZNF219	LSM10	ATP10B	DHRS3
SLC37A1	MANSC1	NDUFB1	RFXANK	COMTD1	IGSF9	LOC100505633	SLC2A8	POLR2E	EPHA10
AIMP2	DDA1	NMRAL1	TRAP1	SLC17A5	PIN1	PSMD4	PRDX6	TIGD5	CAMK2N1
SPR	C7orf31	CORO1B	ATP6V1F	SRI	DECR1	RPL18	SURF6	C7orf50	RPS21
MANEAL	NPW	C22orf40	TRMT61A	ST6GALNAC1	SLC39A8	TMEM101	ENPP3	FN3K	MRPS36
RNMTL1	DOC2A	MRPS26	HSD17B1	DBI	RPS3	COL17A1	VEGFB	HMGA2	SPA17
HINT1	LRRC59	DNAJA3	SDC4	RPS29	NOP10	TMEM205	PPP1CA	AGR3	LOC150381
CHCHD3	CHP	TINAG	PPCDC	KCTD17	ZSWIM7	ACTG1	MRM1	TRAF3IP2	CAPG
LOC80054	MAD2L1BP	SCO1	SMPD3	MVD	NTPCR	YIPF3	ARFIP2	CC2D1A	SPSB2
F11R	FHIT	TMEM208	FDXR	ABHD14B	CRYGS	EML2	RTN4IP1	NAGLU	LPCAT3
ITPK1	CCL14-CCL15	SAMD1	TMED1	LENG9	UCHL3	MORN2	MRPL13	TRAPPC3	LOC100505666
MST1R	AACS	AIFM1	STK38	ERGIC3	RPL3	CCDC72	EXOSC7	FUCA1	EXOSC1
B4GALT7	KIF1C	PHF7	IDH3B	GPR39	CLCN2	HOTAIRM1	ZNF205	TRIM10	A2LD1
DYNLT1	ARPC5L	HMOX2	C6orf125	GALNT12	KLHDC9	HRSP12	GPI	SF3B5	ASB13
MDP1	NECAB3	BCL7C	BRP44	SARS2	MRPS5	YJEFN3	MESP2	RPS12	EIF4EBP1
SLC26A3	TMBIM1	CDKN2B-AS1	LOC100507567	RPL18A	MKRN1	IMMP1L	NDUFB4	PNPO	FAM136A
FAM32A	TRIM15	RALY	SCO2	TMEM191A	THOP1	VASP	MTCP1NB	CNPY2	SPIN2B
RPS14	GLTSCR2	NDUFS4	RPS27	C15orf58	ST20	SDC1

## Sheet: R2
Reactome pathway analysis of genes in cluster 2.
Pathway/process name (Reactome Analysis)	pValue	fdr
Formation of a pool of free 40S subunits	1.11022e-16	6.88338e-15
Nonsense Mediated Decay (NMD) independent of the Exon Junction Complex (EJC)	1.11022e-16	6.88338e-15
L13a-mediated translational silencing of Ceruloplasmin expression	1.11022e-16	6.88338e-15
Mitochondrial translation elongation	1.11022e-16	6.88338e-15
Viral mRNA Translation	1.11022e-16	6.88338e-15
SRP-dependent cotranslational protein targeting to membrane	1.11022e-16	6.88338e-15
GTP hydrolysis and joining of the 60S ribosomal subunit	1.11022e-16	6.88338e-15
Mitochondrial translation termination	1.11022e-16	6.88338e-15
Nonsense-Mediated Decay (NMD)	1.11022e-16	6.88338e-15

## Sheet: C3
List of genes in cluster 3.
TNPO1	EIF2C3	MIB1	KIAA0754	RPS6KA5	PDS5A	SHPRH	SSFA2	MAB21L3	PLEKHA1
STAG1	NUP153	SMAD5	TRAPPC8	SLC2A13	C12orf51	SCAF11	ATAD2B	SF3B1	RAB18
KSR1	PPIP5K2	RBM27	BTBD7	ZNF827	ARID4B	CASC4	PHACTR2	C1orf55	NEK7
CREB1	C9orf41	SMCHD1	RB1CC1	ANKRD36	CPNE3	ABCB10	BIRC6	TNKS2	GTF2A1
CACNA2D1	DDHD2	SLK	ZNF37A	LRBA	RICTOR	FAM21C	RBM12B	C1orf124	PIK3CA
UHRF1BP1L	HEATR5B	ICK	RSPRY1	2020-03-07	SMEK2	NCOA2	LTN1	BMI1	MYSM1
PHF3	TTBK2	ROCK1	FAM91A1	UTP14C	MIS18BP1	ATXN7	EP300	RCAN3	SLC4A7
ZNF281	UBXN4	TRRAP	TMTC2	SP3	NEU3	ATR	C2orf69	UBA6	C9orf5
LRRC40	GOLGA4	GRINL1A	SETD2	TAF2	UTRN	BTC	UBR3	ENPP4	ZNF280C
HELB	ZFR	TPR	ZMYM4	STRN3	2020-09-07	USP6NL	AFAP1	RASA2	ANAPC1
GCC2	MBLAC2	2020-03-06	MED13L	ZNF347	TMEM2	NEMF	KLHL11	FNIP1	MBTD1
MAN1A2	CTDSPL2	PHF16	PIK3C2A	PTPN11	ZDHHC20	BMPR1A	CHD9	CHD6	RBFOX2
KBTBD7	DENND4C	TTC37	ASPH	RC3H1	LOC202181	ARHGAP5	MATR3	KIAA1715	LNPEP
BDP1	FBXL3	UGCG	KIAA1432	BOD1L	ZHX1	KLHL20	C10orf118	SLAIN2	PRRC1
ELK3	LOC100288069	CCP110	LRRCC1	VCPIP1	SLC35F5	TRIM23	ARFIP1	LOC100133991	PPTC7
EPC1	KIAA1033	BMPR2	DENND4A	CAPN7	DNAJB14	PAPD5	MAPK8	NIPBL	MEX3B
OPA1	ASCC3	ATRX	ACBD5	MAP3K1	MLL	ZNF621	NEDD1	FCHO2	PBX1
PPP4R2	DDX21	ROCK2	C14orf135	EAF1	MBNL2	CEP350	G2E3	TRIP11	KIF5B
DPP8	STARD4	ZNF121	PNPLA8	NUDT21	RSF1	PDS5B	ATE1	LONP2	RNF19A
SYNJ1	ZBTB26	VPS13C	ZNF292	SECISBP2L	AFF4	KCTD20	ZNF510	EIF3A	CASP8AP2
KIAA0564	KAT6A	SLC10A7	STK4	AFF1	TROVE2	VCL	HECTD1	WWP1	NUPL1
NCOR1	CRK	ARHGEF12	ADAM17	CEP135	MMS22L	KIAA2026	RNF6	FKBP14	MAST4
SLC25A24	FBXO21	SCAF8	SRPK2	OCLM	FAM172A	CDC73	BPTF	TOPORS	VGLL4
METTL14	PGM2	CEP290	KIAA1109	NF1	SMC5	TNKS	RAPH1	LCOR	MAN2A1
HIPK3	MGAT5	ZBED3	THOC2	RIF1	ZNF322	CLOCK	GMCL1	PHIP	TRUB1
PCMTD1	PCDHGB4	FAM126B	ZNF689	LYSMD3	RGL4	C10orf18	KIAA1370	ACAD11	REV3L
C5orf24	YTHDC2	ANKRD12	CLIP1	NR2C2	KCTD3	ZBTB11	TNRC6B	SSH1	ZDBF2
CSNK1A1	PTPRG	NUP160	SREK1	PRKAA1	ZC3H13	NEK4	KIAA1958	RP2	ESF1
ENTPD4	ZNF800	ZNF366	CLINT1	YTHDF3	XPO4	SLC16A7	TSPAN12	PCF11	SPAG9
RFFL	KIAA0664L3	RGP1	LOC100507034	DMXL1	PTPLB	RECQL	USP1	NMD3	RAPGEF6
ARHGAP21	DIP2B	HPS5	TAB3	PLSCR4	MOBKL1A	PLEKHM3	ATP13A3	KIDINS220	ZNF354C
TCF12	PAQR3	GLS	GPR75	ZNF660	ARHGAP42	RAPGEF2	KIF2A	JMJD1C	ATF2
HLTF	FUBP3	COG5	WDR44	SIRT1	C10orf12	TAF13	MYO1B	KIAA0825	PCDHGB3
EVI5	SPOPL	MAP4K5	GTF3C4	TBCEL	RANBP2	LPP	DKFZP434I0714	RBL1	APC
GOLPH3	TOPBP1	TAF4B	WDFY3	PEAK1	NCKAP1	IPMK	DICER1	DYRK1A	RASAL2
SERINC3	DCBLD1	ZNF141	MED14	MAP3K2	TMEM123	LMAN1	TRIM33	SMAD1	PRKCE
POLK	PAPOLG	CBL	FAM171B	SNTB2	CLASP2	DCP2	SOCS5	GNPDA2	MED13
ERBB2IP	SLC25A36	GNG12	MLLT10	RNF169	RSRC1	PUM1	PCMTD2	MAML2	SEC24A
MAP4K3	FAM168A	SBF2	RHOBTB3	ITGA2	CSRNP3	MKL2	GCLM	RPL7L1	COBLL1
FAM175A	BBS10	C9orf102	COL4A3BP	STT3B	KLHL2	RGS7BP	ZNF736	PPP1R12A	ANKRD32
ADAM10	DAAM1	CPEB4	BTAF1	TRPM7	DOCK5	PRKD3	PUS7L	TMOD3	ABCE1
SOAT1	CENPC1	C1orf9	SON	DPY19L4	TMEM194A	MFHAS1	FUBP1	P2RY1	SPIN1
RANBP6	ZNF776	TWF1	SKIL	LOC100132077	ATP2A2	NPAT	UEVLD	WHSC1L1	MCM3AP-AS1
ZNF92	SP4	SLC30A7	TBC1D4	MON2	GANC	BRWD1	PDPK1	ITGB1	NKTR
APPL1	YES1	ZNF192	TEAD1	RUFY2	AEBP2	UVRAG	AGL	ZNF267	ANKRD36B
RBAK	SNX13	ADAM9	STRN	USP34	HERC2	ZNF518A	KIAA0947	FNIP2	CLCN3
LOC100506710	VPS36	NBPF9	TAOK1	G3BP1	PROX1	KIAA1430	ERC1	ELK4	UBE2Q2P1
ZNF236	CYB5RL	HMGXB4	ZNF708	DOPEY1	EIF2AK2	CYLD	TJP1	LRIF1	SLC12A6
ZCCHC11	ZNF148	XRN1	MBD5	BACH1	UHMK1	ZNF518B	HAUS6	VPS13B	IMPA1
DMXL2	TMX3	C11orf30	PBRM1	FAM76B	SRSF10	ZNF484	SLMAP	C16orf52	PAR5
NUP155	EPB41L2	TMF1	CHML	FBXO30	PDZD8	AKAP2	AHR	EPC2	MAP9
ZNF224	FOXN2	RAP2C	VPRBP	TMEM38B	NFAT5	RPL23AP53	C1orf192	NAB1	IPO7
CDKL5	PLEKHG1	SLC25A46	ANKRD26	ARFGEF2	RSC1A1	PDE3B	SENP7	TTC33	UBR5
FAM73A	ZNF217	MPZL3	NRIP1	NNT	CRAMP1L	FTSJD1	ASXL2	PIKFYVE	ATP7A
SAV1	HECTD2	UBL3	ZSCAN23	NFIC	SRSF11	ANKIB1	INTS2	LANCL1	MYO6
ARL13B	MANEA	SOS1	ZNF791	MAN1A1	USP53	ATF7IP	ZFYVE16	AKAP10	HEATR5A
FAM190B	CPNE8	ARAP2	RAPGEF5	HERC3	XPR1	ETV3	PHC3	FANCM	MTR
PCNXL2	BROX	KDM6A	NOMO2	PKN2	MLL2	TMEM184C	HIAT1	PXK	CHM
EXOC8	BAZ2B	GABPA	KIF13A	ZNF828	WDR36	RAD54L2	CCNT1	FNDC3A	TUBGCP4
SLC39A10	GOLIM4	ZMYM1	ITSN2	CEP192	KIAA1267	PRDM2	PJA2	MEX3C	BMP2K
KIF27	RQCD1	MFAP3	MDN1	ZBTB33	LOC285965	EPS8	MED23	JRKL	GABRR2
ZZZ3	DST	CHD7	LPGAT1	LOC650623	KLF12	MPP7	ZNF644	FMNL2	TSTD2
ZKSCAN1	ACBD3	ZNF680	ARID2	WDR47	GCNT7	HIPK2	ZNF221	SPATA5	MTMR6
CCDC144B	U2SURP	UBR1	TET1	CCNI	MFN1	PTPN12	ZNF280D	CEP97	ZNF654
ZNF430	ZNF41	ZMIZ1	HIPK1	XPOT	TSPYL4	RAB33B	REST	RPGRIP1L	KIAA0895
DLG1	CDC14B	EGFR	GNA13	C20orf177	ZNF131	LIN52	KLHL28	LATS1	PMS2
NBPF1	MSI2	ERO1L	STXBP4	RAI1	EBLN2	KANK1	ARL5A	CD46	FEM1B
PRRC2C	IGSF9B	MGA	ZMYND11	PRRG1	RALGAPA1	FAM63B	BAZ1A	2020-03-08	RALGPS2
LEMD3	FRMD3	NAA16	LCORL	ERCC4	LRP12	AP1AR	LOC100129917	LMLN	SNX12
ZBED6	ZNF134	ADAT1	CCNT2	MTMR1	FSD1L	TMED7	TMEM65	MLL3	GNAQ
RPS6KC1	EXOC5	ALG10B	DCUN1D1	HDX	HEATR1	UHRF1BP1	TET2	TBC1D12	NFATC2
RRM2B	ZFX	FAM116A	MAGI1	SPEN	ANKRD17	USP49	CPD	MOSPD2	ATAD5
SLC30A4	ZNF608	TAF1	USP33	FAM161A	PTER	FAM179B	ALG11	OXR1	CRIM1
SCYL2	SATB1	ALMS1	DHX36	LRCH3	ANKRD11	MLLT4	NBPF10	SUCLA2	FUT11
CREBBP	PRKAR2A	SYNE2	RC3H2	DOCK9	EXTL2	UTP20	PCDHGA12	PRKAR1A	CSPP1
ZNF717	REL	MST4	ZSWIM6	ARID1B	RCHY1	FRMD4B	USP32	ATXN1L	DOCK1
LOC100132618	TRDMT1	SERTAD4	ZBTB41	PHF6	SPATA13	EPS15	C5orf51	ITGB8	ZNF81
DDX60L	JHDM1D	ARL6	DDX3X	OTUD6B	JAK2	HMBOX1	RAP2A	MPHOSPH9	HIVEP1
VPS13A	GALNT4	SEMA3C	ANKRD36BP1	DPY19L2P1	ARL15	DNAJC10	TANC1	IKZF5	SERINC1
LOC644961	C20orf94	ARHGAP12	EPM2AIP1	SAMD4B	RFX7	2020-09-10	PRKG1	LOC100288615	TET3
ARRDC3	ALS2CR8	FZD6	C12orf66	ZNF107	LOC90834	ZNF284	BICC1	GTF2H3	TAF1A
PDP1	NHLRC2	TRIM44	LRP6	ERCC5	ADD3	PCDHGC3	TRIO	EDEM1	LACC1
ZRANB3	ATG2B	HOMER1	TACC1	GPRIN3	LOC729799	FNDC3B	MBTPS2	SCAPER	MB21D1
SPIN4	BTN2A3	RASA1	ANKRD50	ASH1L	C17orf57	XYLT1	SCAMP1	ATP11C	MAP3K5
LRRC58	ZNF426	EXOC6B	KIAA0776	LOC731275	OTUD4	B4GALT6	KIF1B	NEK1	ATP2B1
EFHA2	ZYG11B	ZBTB34	HERC1	RB1	GPLD1	RBM26	PLEKHA5	PLAGL1	FMR1
CDKN2AIP	CDC14A	EEA1	TBC1D5	SOS2	MORC3	C2CD3	NIN	FRS2	ARID4A
EPB41L5	UBN2	TBC1D8B	MOBKL1B	C2orf67	ZNF570	ZBTB38	UBXN7	EPG5	SMG1
FAM199X	SGK196	IGF1R	DNAJC6	SLC25A32	RPL23AP64	GPATCH8	PUS10	DCBLD2	TCP11L2
HACE1	ZNF770	NIPAL2	KIF20B	TSHZ1	PIK3CB	BBX	PIK3R1	LOC100287765	DCAF17
LMBRD2	CPEB3	SLC25A40	PDE5A	CDK17	CCDC39	SNAPC3	ZSCAN12	N4BP2	RAP1B
C4orf29	PCDHB11	KLHL3	EFR3A	THAP5	KAT6B	UBA2	ESCO1	FAM84B	NOTCH2
MLL5	FRRS1	USP9X	BCOR	LMBR1	GULP1	DENND2C	EDEM3	SRFBP1	FOXO1
PPP2R5E	COG6	FAM135A	ACER2	BTBD8	C5orf42	ACAP2	GAS2L3	BRAF	PAR-SN
MEF2A	ZBTB37	RBL2	AHCTF1	KITLG	RAB3GAP2	KIAA1107	BARD1	ZNF567	KLHL7
TMED8	RBM43	SNX16	ZNF614	PCDHGA11	ARSK	FGD6	RNF11	FIGNL1	ZNF354B
SENP6	BRWD3	HIF1A	ATP11B	ZCCHC2	MKLN1	STAG2	PTAR1	PIGK	ZNF117
PDPR	AKIRIN2-AS1	ZBTB39	SEC23A	TMTC3	ZDHHC21	FAM190A	WRN	KIF21A	C14orf118
ZBTB44	LPCAT2	BRD3	TRIM56	ZMYM2	CHD1	ELF1	CCDC75	USP25	SGMS1
TSSK4	INO80D	SPICE1	PDE3A	QSER1	SMARCA2	CCNJ	TMEM106B	ZNF573	CDC27
HBP1	NBN	EDIL3	LOC283922	HELZ	PHF2	WDR7	PCGF5	ERV3-1	PM20D2
AKAP11	AGTPBP1	C3orf58	KIAA0528	SOCS4	C8orf37	TGFBRAP1	PSD3	CTTNBP2NL	KIAA2018
TLR3	BLZF1	DDI2	PAG1	WDFY1	YPEL2	SETX	SETBP1	IKZF4	ADNP
SLC5A3	PCDHGB6	ZNF432	GSTCD	TXNDC16	HSPA13	LIG4	PDLIM5	ABCC4	NFXL1
DDX60	MRE11A	THUMPD1	ZNF808	PHF20L1	RPS6KA3	DIS3	TNRC6A	TBC1D14	MTX3
KLHL8	MYO9A	CPEB2	RNPC3	FAM13B	ENTPD7	ZNF471	DPY19L3	ARMC1	TMPPE
APAF1	TNIK	C14orf49	CCDC126	TBC1D23	KIAA0240	POU2F1	FAM98B	STK38L	YAP1
IGF2R	IQGAP1	L3MBTL3	ZBTB10	USP36	SMC4	DCK	MSH2	ATAD2	FAM60A
ALKBH8	ACTR2	FYTTD1	ZNF765	SNORA63	TNFRSF10A	CCDC121	RBMXL1	STAU2	ARPP19
IFT81	USP38	ROR1	C6orf170	TTC21B	NUFIP2	C18orf25	UBE2W	CCDC7	ZNF782
SUZ12	LOC100130855

## Sheet: R3
Reactome pathway analysis of genes in cluster 3.
Pathway/process name (Reactome Analysis)	pValue	fdr
Chromatin organization	0.000621171	0.40873
Chromatin modifying enzymes	0.000621171	0.40873
PKMTs methylate histone lysines	0.00102153	0.448454
Cohesin Loading onto Chromatin	0.00164213	0.540261
Signaling by Hippo	0.00274392	0.630617
SUMOylation of transcription cofactors	0.00435331	0.630617
SUMOylation	0.00480656	0.630617
SUMO E3 ligases SUMOylate target proteins	0.00483572	0.630617
Establishment of Sister Chromatid Cohesion	0.00498403	0.630617

## Sheet: C4
List of genes in cluster 4.
AMOTL1	ANGPT1	PKN1	ARHGAP29	CD93	MSRB3	TRIB2	LIMS2	LAMB2	TMEM47
KLHL5	ACTA2	PECAM1	SCD5	SPG20	ANXA6	DPYSL3	SORBS1	KANK2	PTRF
TNS1	DLG4	EGFL7	ASAP1	IKZF1	TEK	PTPRZ1	COL12A1	DSTYK	CRIP2
HLA-DOA	ARHGAP25	SMARCA1	ERG	TSHZ3	SELM	NRP1	GIMAP8	CD247	MRAS
THSD7A	FMNL1	LPHN2	FHL1	ZCCHC24	ZAP70	COL5A2	WIPF1	DBN1	FAM124A
ARHGEF6	TGFBR3	C1orf38	GNB4	ATP8B2	2020-09-06	LRCH2	CEP120	ZBTB47	GPSM3
SELP	RAB34	TAGAP	DCHS1	FBN1	COL15A1	FLI1	FGD3	S1PR4	KCNJ8
PCDH7	COL5A1	PPP1R16B	CCBE1	ZNF333	MAOB	TRPV2	GIMAP6	APBB1	ARHGEF25
RASSF2	SGTB	LEPREL2	ZEB1	FLJ42709	TBC1D10C	SMO	SPARCL1	LTBP3	PLN
CNTRL	TCEA2	AKT3	CLEC14A	MAPK10	AP1S2	CD6	MMP2	TSPAN9	RUSC2
TIMP2	LRRC8C	VAMP5	MX2	SULF1	KIF3A	PARVB	TGFB1I1	DDR2	NID1
CNNM1	GPSM1	PIK3R5	LHFP	AOC3	LSAMP	WWTR1	CMTM3	LCP2	ZNF25
CC2D2A	PTPN7	LUM	TGFBR1	FAM55C	QKI	F2R	PCDH17	PLCB1	TNFRSF1B
ZIK1	PDE1B	RCBTB1	RECK	2020-09-01	P2RY8	DOCK10	ZNF831	SLFN5	SIRPA
TIE1	C17orf87	DOCK8	EHD3	FEZ1	MAP3K3	DAAM2	RUNX3	NOTCH4	RAI2
MYOCD	TCF4	SLC23A2	CLIP3	ENG	CLMP	PODXL	SYNE1	TAGLN	ACAP1
CD2	C12orf35	CCDC109B	SYNPO2	LAPTM5	HCLS1	CCR6	GNAI2	DOCK11	RAPGEF4
LOX	LCA5	SHE	CARD6	ELOVL5	NCKAP1L	MFGE8	PTPRC	KANK3	MCFD2
LYST	MXRA8	HGF	TGFBR2	ZFPM2	RAB39B	PRKCB	EVL	EMR2	GPR65
ZC3H6	ST6GALNAC5	ZNF532	EFEMP2	GLIPR1	MYH11	HSPB2	KIAA1949	C21orf91	APBB1IP
MPDZ	SMARCD3	WDFY4	CD53	DTNA	SHISA4	STMN3	ARHGAP30	CLEC7A	C10orf128
IL6ST	LONRF1	ZBTB4	BAI3	PDE7B	FAM198B	GYPC	FAM160B1	CARD11	MYLK
CSGALNACT1	INMT	FSTL1	DNAH1	PVRIG	PLCG2	SLC4A8	TRPS1	SPEG	NR3C1
RBMS2	HDAC9	PCDP1	REEP1	BST2	TRAT1	FYB	CDH5	GPR124	IFIT3
NDUFA4L2	HIP1	PLS3	OSTM1	HTRA3	TMEM67	DOCK4	ANKRD29	BCL6	DIP2C
COL4A1	FAM65C	ANGPTL2	CTGF	ADAMTS5	PDE10A	CFP	TNFSF12	EID1	ITGAV
MFAP4	ITK	LRRC32	DTX3	KLHL6	GJA4	SH3BGRL	GMFG	SLC12A4	PDGFRB
ITGAM	GBP5	SLFN11	ADARB1	ITIH5	KIRREL	DOK3	IL3RA	LMOD1	ZNF512B
ATM	MSN	ISLR	PREX1	MITF	MID2	TOR1AIP1	MAN1C1	SLC22A17	JAZF1
TLR2	DEF6	VAV1	PCDHB16	LAMA4	MAP7D3	SPON2	FAT4	ST8SIA4	LRRK2
GIMAP4	ACSL4	SH3RF3	GUCY1B3	IL18R1	CD109	MYL9	RAMP2	PLEKHH2	MEIS3
SH3BP5	RLTPR	TRO	ATP2B4	PACSIN3	PTGER3	MDFIC	ALOX5	KDR	ANKRD6
PDE2A	CD28	ACCN2	PHLDB2	AMIGO2	RHOJ	TRPC1	NCF1	SHANK3	ROBO4
PDE1A	SDC2	SLC8A1	ZNF304	PLEKHO1	IL16	TMTC1	PRPH2	RAI14	STOM
KLHL4	TLR1	KCNQ3	LCK	JAM3	PRKD1	GDPD5	ELTD1	GVINP1	FBLN5
AKAP12	TTN	MYH10	DZIP1L	LRMP	TBC1D9	SIT1	RYR3	STON1	ADCY4
DAPP1	BTN2A2	HTRA1	PDLIM7	CYTH3	ENPP2	PAM	NUMBL	STAT5B	RASAL3
NIPSNAP3B	PALMD	STX2	SASH1	DYSF	ARHGEF17	SP110	C6orf204	FAM124B	COL4A2
ZNF536	BTN3A3	DYNC2H1	PTBP2	C7orf58	MYCT1	RNF213	PIK3CD	ZNF618	ZDHHC17
LEPR	NTN1	RAC2	CTHRC1	KLHDC7B	WWC2	DOCK2	SGCE	SNED1	ACSS3
FXYD6	MFAP2	ECM2	MAB21L2	PDZD2	CASP4	C14orf132	SACS	WAS	MRC2
CTSF	LPPR2	ABI2	ABCD2	WDR35	PLEKHO2	FMNL3	PHYHD1	CXCL6	ITGA1
TSPYL5	ST3GAL3	BHMT2	COL6A1	C16orf45	MMRN2	CXorf36	LIMD2	COLEC12	C6orf145
CD3G	FADS1	C20orf194	OLFML3	FAM127C	RASL10B	MCAM	RAB31	MYCBP2	WASF3
JAK1	CAV1	ZNF853	LDOC1	GNAO1	CMTM7	ABLIM3	XKR4	EMCN	INPP5D
ZEB2	FLT3LG	BASP1	ADA	PTPRS	RDX	FGF13	LAMC1	IGFBP7	ATXN1
LCAT	KCNAB2	CALCRL	LDB2	ZNF300	CHST11	PALM	MIAT	DENND5A	CACHD1
LATS2	LOC100499405	FGFR1	FBXO17	FILIP1L	TBXA2R	SP140	ADAMTS2	ANO6	LY6E
CASS4	BRMS1L	ITGA4	ANKRD13D	KCNT2	FMO3	OPRL1	ARMCX2	KIAA0226	ELN
PDGFRA	CCDC48	FGFR1OP2	BICD2	SAMSN1	MYO5A	NCKAP5L	SYNGAP1	LOC339803	LOC100127983
RGL1	LIMS1	CHN1	SVEP1	SLIT2	TGIF2	ZDHHC15	NRN1	RHOBTB1	SUSD3
FRMD6	AKAP6	RAB11FIP2	CDH6	CAMK4	PEAR1	COL18A1	TNFAIP2	KL	PLEKHA4
HDGFRP3	FES	ARHGAP24	ANK1	TGFB2	SLFN12L	C3orf64	FAM69B	NUAK1	DRAM1
SNX10	APOL3	ETNK2	WFS1	ERO1LB	LPHN3	CEP170	ANK2	CHSY1	CYTIP
ORAI2	TPM2	PTPRVP	ITPR1	SPRY1	PTPRB	AKAP13	KCNH2	SOX7	SIRPG
CHST2	PCDH18	SNX20	CALU	CSPG4	NAP1L3	CCDC3	EVC2	SDC3	WDPCP
TRPV4	C5	JAM2	FCHSD2	MRVI1	NFATC4	C9orf25	CREB3L2	GPM6A	CD96
EDNRA	CPE	VCAM1	RENBP	ITGAL	LAYN	ZNF543	TMEM200B	FRY	RASA3
JAK3	CEP68	GPR162	IKZF3	JPH2	ARHGAP6	SASH3	VIM	UBE2E2	ADAMTS1
IL1R1	CNTNAP3	SOX5	LOC728392	ETS1	PARD6G	GLCCI1	GPR137B	C14orf37	EFS
MFNG	CORO1A	MEIS2	PSTPIP2	NCAM1	FLNA	SLC9B2	PLXNA4	OBFC2A	WDFY2
COL1A2	CDYL2	C8orf42	SLC24A3	CEP128	IFIT5	FHL3	BIN2	PDCD1LG2	NCOA3
HLA-DMB	PITPNC1	BNIP3L	MYBPC3	SPARC	XAF1	ABCA4	ADCY7	PDZD4	RBPMS2
EBF1	DZIP1	CLSTN3	LAT2	GPR116	POM121L9P	TRERF1	HEG1	TUB	ADAM19
RASGRP2	TMEM55A	ADAMTS12	KIAA1462	ANKRD33B	CDK14	PPM1M	FAM26E	RCBTB2	IGFBP5
FLNC	NOTCH3	HOOK3	ANGPTL1	STXBP1	FAM65B	ADPRH	TTC7B	CERCAM	FBXO44
CD38	PARP14	PHC1	PPAP2B	LAMA2	IFI16	SEC14L1	COL14A1	IL10RA	TTC28
AKNA	ITPR2	SETD7	GLI2	GBP2	ARHGEF1	VGLL3	ELMO1	TSPAN18	PHACTR1
ARID5A	PDE1C	SLC41A1	PGM5	SLAMF6	MMRN1	A4GALT	PODN	ASPN	GRAP2
ABCC2	LOC100499489	FLT4	GRK5	BTK	LCP1	RPS6KA2	BNC2	MAPK11	CNN3
GLI3	MAP4K1	SEMA4D	CYBRD1	ADAM8	MIR100HG	SGIP1	FNDC4	OAS2	PTPN13
PCYT1B	DNAJC18	TM4SF18	ACVR1	AFAP1L1	ARMC2	MTSS1L	TMOD1	CD72	CYP7B1
GAS7	RAB8B	CLIC2	HDAC7	CYFIP2	NLGN4X	TYRP1	CCR4	PCBP3	FKBP10
OSBPL3	SH3PXD2B	TSPAN5	CYYR1	FBLN1	SYNM	PPFIBP1	PRKCH	LOC100233209	PCNX
THSD1	HTR7P1	PKD2	EVI2B	PDE7A	TPST1	SLC16A4	RGS19	SCPEP1	SPIRE1
COL16A1	LIX1L	KIFC3	C11orf95	SDPR	MRGPRF	TP73-AS1	OSMR	RABGAP1L	SP100
FILIP1	ARL10	POU2F2	LIFR	ARHGEF10	RILPL2	PHOSPHO1	ATP8B4	TMEM43	GAB3
PTPRE	PRKAR2B	IFIT2	A2M	EML1	RASSF5	CBLB	SPOCK2	TCF21	CSGALNACT2
ADCY3	FRMD4A	RASIP1	BLVRA	MMP16	PLEKHA2	CD37	ST3GAL5	C1QTNF2	GPR133
RASGRP1	PIK3CG	CTF1	PRKCDBP	SCARF2	HAPLN3	PNMAL2	KIAA0922	PDGFB	RHBDF2
NCF4	PTPRM	ARMCX1	ZNF548	BICD1	ZBTB25	PNMA2	CXCL12	MYO1G	ZNF804A
PPM1F	THEMIS	SFMBT2	HMCN1	ANKRD44	CSF2RB	GDF11	B3GALNT1	PPP1R14A	TLN1
HCFC2	ITGA5	IRAK3	AGAP2	MAMLD1	ZBTB46	GBP4	MXRA7	ADAM23	CD81
FAM126A	INPP4A	IPW	ALDH1A3	TGFB1	SCN7A	CRMP1	TIGIT	RERG	FOXF1
AHNAK2	SEC22C	NLRC3	TFPI	CLIC4	FAM78A	DLC1	TCEAL4	LGALS1	RELN
CALD1	IL27RA	SLAIN1	LILRB1	SKAP1	FAM164A	ROR2	CD3E	BOC	FAM65A
GPR114	P2RX7	ARHGEF15	RHOBTB2	FIGN	C7	TRAF1	DACT3	CD5	MAP4K2
CLEC2B	RHOQ	ICAM2	SFXN3	LBH	MAP3K12	LIMCH1	LTBP1	NAP1L5	NEGR1
AKR1B1	ABCA3	TXLNB	SAMD11	PHF21A	AIM2	CPT1C	RAB9B	ENTPD1	CD80
NR2F1	CDR2L	KIAA1755	FERMT2	HHIPL1	HTR7	FGD5	CDH11	IFFO1	IL18RAP
IL33	SLC39A6	SLC16A6	RCSD1	NRXN3	LRRN4CL	FIBIN	BCHE	FLT1	EVI2A
SYT11	PPAPDC3	ZNF569	CD79A	PARP15	P2RY10	GLIS2	LOC400043	SNN	FAM101B
NCF1B	ZEB1-AS1	EMB	MBNL1	CD3D	COLQ	KCNN3	TENC1	IL12RB1	TESC
PAMR1	ANTXR1	CUBN	PIPOX	ITGA9	PDE8B	MN1	PAK3	KCNMB1	PREX2
RSPO1	NRSN2	GEM	OGFRL1	NLRP1	ADAMTS9-AS2	PRSS23	KIF26B	RUNDC2A	RGS5
KPNA5	FXYD5	CD34	PRKCQ	GPR4	DPEP2	HSPG2	NPR3	BTBD11	ZNF154
GOLGA6L5	ANKS1B	SCN3A	SPN	PLXNB3	C6orf155	ARHGAP31	SAMD9L	TSPAN2	BATF3
LHX6	PLXDC1	SH2D1A	PCDHB12	ESAM	LEPRE1	GIMAP1	LTB	HECW2	TRAF3IP3
COPZ2	GPRC5B	KLF9	TAL1	PDLIM4	BRSK1	CFI	CR1	ARMCX3	APH1B
KLHL13	UBASH3A	ICA1L	RINL	KIAA1467	SH2D3C	FKBP7	ST3GAL2	PDZD7	AFF3
HPSE2	TWSG1	SYNPO	SPNS2	SMURF2	PBX3	PTGES	PCDHGB7	TMEM140	SLC6A6
DIXDC1	C18orf1	C7orf41	UBASH3B	BVES	TMEM22	ARRB2	LYL1	TIMP3	ADAM12
CYP46A1	GALNTL1	TCEAL1	LDB3	EHBP1	SELPLG	PTGIS	LRRC4B	GPR126	SLC6A16
ANXA5	CLASP1	GPR176	VAT1	COL27A1	TTYH2	MMD	SEMA7A	OLFML1	DOK6
FLJ43663	ALPK3	CD99L2	FAM176A	HIVEP2	ABCA1	IFNAR2	VEGFC	NLGN1	SLC38A2
PHF17	MR1	TMEM170B	RBMS3	WHAMMP3	SSC5D	SLC22A15	LY9	RIMKLB	TNFAIP8
PIK3AP1	ZNF385A	CD40LG	CAND2	CHL1	GNG2	RFTN1	EMILIN1	PEA15	GRAP
NCRNA00085	CACNA1C	DIRAS1	VIPR2	GPRASP1	SLA	NTM	FBXO27	CTSO	PLTP
SLC24A4	CXCR7	LAMA5	FUT1	KLF7	FYN	SHROOM4	COX7A1	PRDM6	LEF1
SMTN	GGT5	FGR	MEGF6	LRRC33	RRN3P2	SNCG	SHC3	KCNE4	NHSL2
WTIP	PYHIN1	CAMSAP1L1	PACS1	HSPB7	ADAM33	PIP4K2A	SCN1B	PSTPIP1	PATL2
CD226	ITPKB	TECTA	CDON	PDCD1	UBTD1	PHYHIPL	TRNP1	GBP1P1	IFI44
RILPL1	MYEF2	FAM20A	LAMB1	PDLIM3	WDR17	ITGB3	ODZ1	SAMD4A	CAV2
EIF5A2	CYTH4	SOX6	SERPINF1	PHTF2	UST	LOC100505746	BHLHB9	FBXO41	USP13
LOC153684	ARL4C	COL8A2	TMEM91	GPC6	ENAH	FLJ22536	TRPC6	DPYSL2	LPCAT1
OLFML2B	GJA5	FAM20C	PHLDA3	CHRNE	TMEM156	CNOT6L	CNTLN	HCG11	MPP2
ODZ3	TNFRSF8	KLHDC1	TGFB3	ST3GAL1	ADAMTSL3	SERPINB9	CEP19	KLHDC8B	MAP3K8
ESR2	AQP3	RAPGEF3	GPM6B	DAPK1	LOC100132891	GDF6	CREB5	MCART6	PLIN4
STX1B	WASF1	C16orf86	GDAP1	PLVAP	LOC100506844	TIAM2	PLCL1	NRP2	KIF21B
LPIN1	GUCY1A3	C19orf69	RAB6B	SSPO	KCNH1	PARP8	CYR61	FAM49A	ARHGEF3
ZNF423	RNF166	NEXN	PTPLAD2	TMEM71	KIAA0889	TMC8	NCRNA00092	RBPJ	C1S
ZFP36L1	TLR5	UBE2L6	MEGF9	RASGRP3	CBFA2T3	THY1	NBEA	SDK1	SHC2
IDS	CRTC3	RBMS1	PION	KMO	ARID5B	RASSF8	BAG2	PIK3R3	IRAK2
ITGB2	MOXD1	IFITM2	NAP1L1	NAPSB	LOC644538	APOB	ALOX5AP	NCF1C	CADM1
CD274	PHLDA1	C6orf186	THBS2	WWC3	GAS1	MIR497HG	SWAP70	REM1	CCDC102B
SEMA4C	SAMD8	PTP4A3	UCP2	TLR4	FAM13C	RGS9	CYP4X1	C1orf216	RGAG4
BRSK2	LOXL3	RIC3	MMP17	LSP1	ATP10D	SCRN1	GNGT2	INHBA	MAF
CCDC136	IQSEC3	ARHGAP28	RYR2	ADAMTSL4	FAM155A	FGF2	CCDC141	SEC14L2	CA11
SELL	GREM1	HABP4	FAM117A	TAF3	PTPN14	SLC2A6	FCHO1	ARSG	C1orf198
LOC650368	TNFSF8	LRFN1	CHSY3	GPCPD1	GNB5	SSH2	IGSF10	IRF2BPL	RASGRF2
RFX5	FLRT2	STK17B	IL7R	TGM2	DPYD	FAM113B	ENPEP	VASH1	SLC9A9
NAV1	P4HA3	GPR146	EPHB1	RASGRF1	NKD1	CCDC88A	KAT2B	ZNF469	EIF2C4
LOC374443	CDC42EP3	PRDM8	PABPC4L	PRDM16	ZNF671	CMYA5	ROBO2	MAFB	PARVG
SRGAP2P2	CD27	PELI2	ARHGAP15	KRBA1	ICAM3	PPP1R12B	CFL2	CORO6	PGR
NOD2	GREB1	MYRIP	GCFC1-AS1	KIAA0748	SAMHD1	LOC100287216	DNM3OS	FAM115C	CNGB3
DACT1	AAK1	SCN4B	APCDD1	TMOD2	COL5A3	GIPC3	DKK3	SLC29A1	SCUBE3
ITGB7	CDH2	ETV5	AASS	TDRD10	KLHL29	CACNA1H	OSBPL8	S1PR1	RORA
LOC100505881	ITPRIP	ZHX2	SLC43A3	PMP22	PTGFR	MAPK12	PNMA1	JAKMIP1	CELF2
RFTN2	PRNP	CD84	ADRBK2	SLCO2A1	TLL1	BTN3A1	SNCAIP	SEMA3D	SLC16A2
MYO1F	LOC390940	MCTP1	WDR19	PRICKLE2	VASH2	LRCH1	VWF	SGCD	WHAMMP2
TMEM154	GBP1	ODF3B	LY86	STARD9	IL17RD	SYPL2	ACSL6	STK3	CCDC102A
ZNF521	MTMR9	PDE4B	HMGCLL1	CNRIP1	CHST3	TMEM26	TTC39C	PLDN	P2RY14
LZTS1	IL34	SLC15A3	FUT8	ADORA2A	SNCA	PRICKLE1	EVC	CRISPLD1	PDPN
SLA2	DUSP15	MAP1A	PRAF2	CD74	SEMA6C	RBPMS	C1orf54	RAB23	BAI2
FAM70B	SEMA3A	WNK3	IL2RB	CLEC2D	ABCA6	CD36	CYSLTR2	ZNF467	SNRK
ARHGAP4	GIMAP2	TMEM237	DLG2	ZCCHC18	CHST15	TTLL7	ATP11A	SIGLEC10	NFASC
ARHGDIB	CD40	C17orf72	HLX	TCF7L1	SCARA3	FNDC1	ARHGEF4	CTSK	FLJ31485
LOC100505812	DMD	TLR6	ITGA7	LYN	CD302	IPCEF1	C4orf32	C6orf225	IFI44L
LTBP2	NXN	ANKDD1A	GUCY1A2	PLEK	DNAJB5	PLXND1	CA5B	GNG11	DSE
KIAA1826	CDC42SE1	SSPN	SRGAP2	PTAFR	CBX6	ATP10A	CHST10	ATRNL1	STK10
CAPRIN2	TCEAL7	CLEC1A	LOXL1	CERS4	HIC1	CLIP4	FADS2	PKNOX2	TSPAN4
EPHB6	SESTD1	ARHGAP9	SEMA3G	RTN2	CCDC69	RNF217	FAM131B	ANO2	FAM19A5
SLC7A2	CARD8	ISYNA1	BIRC3	PTPN22	POU2AF1	LOC648987	FOLH1	NCOA1	SNX18
ARHGEF26	CTLA4	VNN2	RHOH	NCRNA00312	DNM3	HERC5	RNF180	BCAT1	LOC401093
MAMDC2	BNIP3	RGS14	TNC	LTA	ZNF568	NTF3	COL6A3	LAX1	GRIP2
FAIM3	C6orf174	ZAK	MAP1B	GPR132	KIAA1614	FAM120C	SHISA2	F8	PLA2G16
CIITA	NPAS3	OBSL1	ABCC1	TMEM45A	CD4	DSEL	PDZRN3	NAV3	DENND3
HMHA1	LPAR1	FGD2	CYBB	HOXC8	RNF24	MAGEH1	LAIR1	FZD4	RASL12
NPHP3-ACAD11	CALHM2	CCDC165	PPT1	PXDN	APOLD1	FAP	KIF3C	KCNA3	SH3TC1
FAM129A	CSF1	STEAP4	TM6SF1	PDE4D	VCAN	KCTD7	GFOD1	ADH1B	MCC
NCRNA00247	EBF4	CD48	LOXL4	ARHGAP20	TNFSF13B	C3orf18	SOBP	DEGS1	DENND5B
SESN3	PSIP1	LMCD1	ANKRD35	BACE1	TBKBP1	ERMN	ZMAT1	BCL6B	STAT4
SNTA1	PELI3	SLC1A2	TNFRSF19	SALL2	ITGAX	IGF1	FAM184A	EPAS1	LOC100129550
C16orf54	GJA1	SLC4A3	ZNF37BP	CD44	NCRNA00094	MEIS1	GLT8D2	GOLGA8B	PPAP2A
IGDCC4	CNTNAP1	FSTL3	NACAD	C19orf66	RAMP3	MUSTN1	FHL5	BEST1	TUBG2
LOC375295	HHEX	FAM179A	AMOTL2	TMEM64	CYP1B1	SYNDIG1	ADRB2	ARHGAP23	STK32B
AXL	EDNRB	RXFP1	KATNAL1	TSHZ2	LOC100505687	IKBIP	CX3CL1	SV2A	PALLD
NEDD4	PLCB2	RHEBL1	IL1RAP	PDGFC	SLC26A10	KIF17	LRRC70	GPR155	FOXC1
KDELC1	SLC45A1	B3GNT9	LOC100190938	PGCP	APOBEC3G	ZNF781	CHRD	ULK2	CNTNAP3B
CRISPLD2	RBP5	HOXB4	TAF9B	MEG3	LOC100128252	GATA2	DDHD1	SLFN12	SNX29
KLRG1	TFEC	CROCCP3	UNC5D	COL6A2	GRB10	MACF1	LAMB4	LYNX1	MUSK
FBXO2	RUNX1T1	RCAN2	CD180	KIAA1274	MEF2C	SH2B3	WNK1	SLAMF1	LOC344595
GATS	DCLK1	CECR1	ALS2	RNF150	RUNX2	NINL	POLI	TUBB6	CNTN1
GDNF	ANGPT2	PTGS1	ADAMTS6	YPEL4	PCDH12	FBXL7	CXCR4	C7orf60	LDLRAD3
SNAPC1	GRAMD1B	RAB3IL1	PCDHB7	TYRO3	IQSEC1	STARD8	SYNGR1	ARHGAP10	LPPR4
KYNU	CDH19	WNT2B	CYP2U1	PPM1K	AIF1L	NES	DFNA5	SRGN	TRIM22
C5orf4	SORCS2	TNRC6C	TDO2	DACH1	ITGA11	TMEM150C	GJC1	ROBO1	BHLHE22
C5orf41	CCDC8	FBXO10	TNXB	ZNF583	NDN	PFKFB3	C10orf25	LRP1	B3GALT2
ELL2	LOC100506688	CC2D2B	LOXL2	NTN4	COL4A5	ZNF792	CACNA1E	PQLC3	PLCD4
SCN2B	MDGA1	CRHR2	DISP1	NCALD	DKK2	THBD	ZNF829	RAB3C	ODF2L
PLXDC2	FZD1	RPE65	LPAR6	MB21D2	ZNF189	BFSP1	C5orf56	ZNF449	ASPA
GNA12	ARNT2	F2RL2	WISP1	CHST14	GBP6	FNBP1	ADCY1	PCDHB5	NLGN3
ALCAM	CAB39L	COL3A1	TRANK1	CORO2B	TMEM108	HDC	PLB1	MERTK	EFHC1
SERPINE2	GPR97	RASGRP4	ALK	FOXO3	PGBD1	OLFML2A	ZNF559	TBC1D19	ADAMTS8
ANXA1	TRAM1	NOVA1	GRIK4	PLK1S1	TRIM17	KIAA1644	ZNF528	HSD17B6	GABARAPL1
LIPA	KCTD15	ERVFRD-1	ITGA8	PLA2G4A	S1PR3	AMPH	ADAMTS3	RYR1	NECAB1
RAB12	ABCA9	SSBP2	C1orf183	LPL	CTIF	LMO2	FLJ10038	BSN	C10orf114
LRRC49	RGS18

## Sheet: R4
Reactome pathway analysis of genes in cluster 4.
Pathway/process name (Reactome Analysis)	pValue	fdr
Extracellular matrix organization	4.25437e-13	6.2284e-10
Integrin cell surface interactions	1.48132e-10	1.08433e-07
ECM proteoglycans	5.92698e-09	2.89237e-06
Elastic fibre formation	6.65544e-07	0.000243589
Non-integrin membrane-ECM interactions	2.37271e-06	0.000692831
Rho GTPase cycle	7.54634e-06	0.00184131
Molecules associated with elastic fibres	6.97944e-05	0.0138509
Laminin interactions	7.83072e-05	0.0138509
Assembly of collagen fibrils and other multimeric structures	8.54995e-05	0.0138509

## Sheet: C5
List of genes in cluster 5.
CCL25	MTTP	C17orf78	TM4SF4	ALDOB	CHRM4	CPS1	NTS	NLRP6	SIGLECP3
FREM1	CD101	CABP7	DPEP1	CREB3L3	CCR9	ZNF222	DSG3	GREB1L	SULT1E1
PPP1R3F	MLXIPL	REG3G	F7	RBP2	OAT	GSTA2	LMO4	LOC100506585	TMPRSS15
FABP6	MGAM	ITLN2	NXF3	KCNJ13	TRY6	CYP3A4	NPNT	ProSAPiP1	GPD1
ATHL1	CA9	CNDP1	PKD1L3	LCT	ACRC	LOC554202	KCNJ3	SLC7A9	PBXIP1
TMEM25	TRIM50

## Sheet: R5
Reactome pathway analysis of genes in cluster 5.
Pathway/process name (Reactome Analysis)	pValue	fdr
Aflatoxin activation and detoxification	7.1519e-05	0.0100842
Digestion of dietary carbohydrate	0.000223965	0.0156775
Intestinal saccharidase deficiencies	0.000604984	0.0284343
Regulation of gene expression by Hypoxia-inducible Factor	0.00208488	0.0652404
Biological oxidations	0.00281396	0.0652404
Digestion	0.00283654	0.0652404
Glutathione conjugation	0.00336939	0.0673155
Digestion and absorption	0.00395973	0.0673155
Diseases of carbohydrate metabolism	0.00550735	0.0826102

[truncated: 6 more sheets: C6, R6, C7, R7, C8, R8]
