# Supplementary material for: Artificial intelligence guided discovery of a barrier-protective therapy in inflammatory bowel disease
Source: Nat Commun. 2021 Jul 12;12:4246. doi: 10.1038/s41467-021-24470-5 (PMC8275683; doi:10.1038/s41467-021-24470-5)
Supplement: Supplementary file 9 — Source Data [file 41467_2021_24470_MOESM9_ESM.zip]

Archive with 39 entries (38 files):
- Source Data/1_Nat Comm_raw data inventory.xlsx
- Source Data/Fig 2 E_Machine Learning.xlsx
- Source Data/Fig 2 F_R vs NR.xlsx
- Source Data/Fig 3 H_pS245GIV signal_histo copy.xlsx
- Source Data/Fig 3 H_pS245GIV signal_histo.pzfx
- Source Data/Fig 4 D E F_AMPK_DSS_Expt3_female_graphs copy.pzfx
- Source Data/Fig 4 D E F_DSS_AMPK_Expt3_female_weight_stool_water_colon length_weight copy.xlsx
- Source Data/Fig 4 I_190312_H4_UC_CD_steady state_ TJ quantification copy.xlsx
- Source Data/Fig 4 I_H4_UC_CD_steady state_ TJ quantification copy.pzfx
- Source Data/Fig 4 J_Healthy-CD-UC TER data copy.pzfx
- Source Data/Fig 4 M N_IBD_UC_CD_PF_junction quantification_graphs copy.pzfx
- Source Data/Fig 4 M_190202_UC2_EDM_+or-PF_10X_quantification copy.xlsx
- Source Data/Fig 4 N_180918_CD2_EDM_PF_10x_quantification copy.xlsx
- Source Data/Fig 4 O P_CD_UC_+PF restoration_TER data.pzfx
- Source Data/Fig 4 Q R_TER data CD-UC_LF-PF.pzfx
- Source Data/Fig 5 A_Multivariate Analysis.xlsx
- Source Data/Fig S13 B_EDM whole blots copy/
- Source Data/Fig S13 B_EDM whole blots copy/EDM_un_met_A7_PF_GIVcc.tif
- Source Data/Fig S13 B_EDM whole blots copy/EDM_un_met_A7_PF_phosAMPK.tif
- Source Data/Fig S13 B_EDM whole blots copy/EDM_un_met_A7_PF_pS245.tif
- Source Data/Fig S13 B_EDM whole blots copy/EDM_un_met_A7_PF_tAMPK.tif
- Source Data/Fig S13 B_EDM whole blots copy/EDM_un_met_A7_PF_tubulin.tif
- Source Data/Fig S13 B_EDM whole blots copy/EDM_un_met_A7_PF_whole blots.pptx
- Source Data/Fig S13 C_181219_WT vs AMPK KO_un vs PF_TEER analysis_1_Lee copy.pzfx
- Source Data/Fig S13 C_181219_WT vs AMPK KO_un vs PF_TEER analysis_1_Lee copy.xlsx
- Source Data/Fig S13 F G_All TER data 20180825 copy.pzfx
- Source Data/Fig S13 I_Quantification of mouse EDM IF for figure 3 of IBD paper copy.pzfx
- Source Data/Fig S13 I_Quantification of mouse EDM IF for figure 3 of IBD paper copy.xlsx
- Source Data/Fig S14 B_190131_H12_EDM_LF_PF_quantification copy.xlsx
- Source Data/Fig S14 B_EDM_LF+PF_junction quantification_graphs copy.pzfx
- Source Data/Fig S14 C_TER data CD-UC20181205 copy 2.pzfx
- Source Data/Fig S9 B_Proteomics data selected copy.pzfx
- Source Data/Fig3E CD-UC claudin-PRKAB1.pzfx
- Source Data/Fig4J Healthy-CD-UC TER data.pzfx
- Source Data/Fig5A-S15_ 20190921-Phase 0 table.xlsx
- Source Data/Figure 3E.xlsx
- Source Data/S13F-G_TER cumulative data_murine LF-LPS.xlsx
- Source Data/S14D TEER Kinetic.pzfx
- Source Data/S14D TEER kinetic.xlsx
