# Supplementary material for: Artificial intelligence guided discovery of a barrier-protective therapy in inflammatory bowel disease
Source: Nat Commun. 2021 Jul 12;12:4246. doi: 10.1038/s41467-021-24470-5 (PMC8275683; doi:10.1038/s41467-021-24470-5)
Supplement: Supplementary file 9 — Source Data [file 41467_2021_24470_MOESM9_ESM.zip › Source Data/1_Nat Comm_raw data inventory.xlsx]

## Sheet: Sheet1
Figure	data type	excel	prism	individual points	Timecourse (TEER)
2E	Coefficients	Y	N	Y
2F	ROC-AUC	Y	N	Y
3E	qPCR	N	Y	Y
3H	Frequencey	Y	Y	N/A
4D,E,F	various mouse	Y	Y	Y for some
4I	Frequencey	Y	Y	N
4J	TEER	N(SD)	Y	N	N
4M,N	Freq	Y	Y	N
4O,P	TEER	N(SD)	Y	N	N
4Q,R	TEER	N(SD)	Y	N	N
5A	Coefficients	Y	N	Y
S9B	proteomics	N(PG/SD)	Y	Y
S13B	blots	raw images	N/A	N/A
S13C	TEER	Y	Y	N	Y
S13F,G	TEER	N(SD)	Y	N	N
S13I	Frequencey	Y	Y	N
S14B	Frequencey	Y	Y	N
S14C	TEER	N(SD)	Y	N	N
