# Supplementary material for: Artificial intelligence guided discovery of a barrier-protective therapy in inflammatory bowel disease
Source: Nat Commun. 2021 Jul 12;12:4246. doi: 10.1038/s41467-021-24470-5 (PMC8275683; doi:10.1038/s41467-021-24470-5)
Supplement: Supplementary file 9 — Source Data [file 41467_2021_24470_MOESM9_ESM.zip › Source Data/Fig 2 E_Machine Learning.xlsx]

## Sheet: Sheet1
Figure 2E: Machine Learning on GSE6731 (N = 4, IBD = 12)
Name	coeff	lower 0.95	upper 0.95	pvalues	codes
p2-3-4	-0.0551724	-0.196864	0.086519	0.412821
p3-4-6	0.114943	-0.0856688	0.315554	0.235701
p3-5-6	0.114943	-0.0856688	0.315554	0.235701
p4-5-6	0.114943	-0.0856688	0.315554	0.235701
p1-3-4	-0.0551724	-0.196864	0.086519	0.412821
p1-2-3-4	-0.0551724	-0.196864	0.086519	0.412821
p1-2-3-5-6	-0.0551724	-0.196864	0.086519	0.412821
p1-2-3-4-5-6	-0.0551724	-0.196864	0.086519	0.412821
p1-2-3	0.551724	0.0967805	1.00667	0.0214818	*
