# Supplementary material for: Artificial intelligence guided discovery of a barrier-protective therapy in inflammatory bowel disease
Source: Nat Commun. 2021 Jul 12;12:4246. doi: 10.1038/s41467-021-24470-5 (PMC8275683; doi:10.1038/s41467-021-24470-5)
Supplement: Supplementary file 9 — Source Data [file 41467_2021_24470_MOESM9_ESM.zip › Source Data/Fig 2 F_R vs NR.xlsx]

## Sheet: Sheet1
Figure 2F: R vs NR (E-MTAB-7604, n=11)
Type	ROC-AUC	Accuracy	Fisher Exact pvalue
Bayesian	0.61	0.64	1
Differential	0.68	0.73	0.491
Boolean	0.86	0.91	0.024
