# Supplementary material for: Artificial intelligence guided discovery of a barrier-protective therapy in inflammatory bowel disease
Source: Nat Commun. 2021 Jul 12;12:4246. doi: 10.1038/s41467-021-24470-5 (PMC8275683; doi:10.1038/s41467-021-24470-5)
Supplement: Supplementary file 9 — Source Data [file 41467_2021_24470_MOESM9_ESM.zip › Source Data/Fig 3 H_pS245GIV signal_histo copy.xlsx]

## Sheet: Sheet1
		Normal healthy- VA cohort
			no Met	Met
		0	10	1
		1+	14	2
		2+	6	8
		3+	2	7
		> 3+	0	8
		total
		Normal vs IBD
			Healthy	Acute UC flare		Chronic UC/CD
		negative	11	6		10
		positive (any pos)	47	0		1
			58	17
			18.9655	94.1176
			81.0345	5.88235
