# Supplementary material for: Artificial intelligence guided discovery of a barrier-protective therapy in inflammatory bowel disease
Source: Nat Commun. 2021 Jul 12;12:4246. doi: 10.1038/s41467-021-24470-5 (PMC8275683; doi:10.1038/s41467-021-24470-5)
Supplement: Supplementary file 9 — Source Data [file 41467_2021_24470_MOESM9_ESM.zip › Source Data/Fig 4 D E F_DSS_AMPK_Expt3_female_weight_stool_water_colon length_weight copy.xlsx]

## Sheet: Weight
DSS	-	+	+	+	+	+	+	+	+	-	-	-	-	-	-	-
Day	-1	0	1	2	3	4	5	6	7	8	9	10	11	12	13	14
C1	15.8	14.2	13.9	13.9	14	13.75	13.8	13.4	13.3	13.3	13.1	12.75
C2	21.9	21.2	21	21.7	21.7	21.4	21.5	21.5	21.5	20.9	21.2	20.79
C3	19.4	19.2	18.8	19.2	19.2	19.3	19.9	19.5	19.7	19.45	19.6	19.4
V1	17.1	17.3	17.3	17.7	17.7	16.8	16.3	16.1	15.7	15	14.55	15.1
V2	16.8	17	17	17.5	17.2	16.2	15.3	15.05	14.4	13.8	13.2	13.56
V3	18.2	18.35	18.4	18.6	18.6	17.75	17.85	16.7	16.25	15.3	14.7	15.44
V4	19.5	20.4	20	20.5	20.3	19.5	19.1	18.6	17.6	17.4	16.95	16.74
V5	18.6	18.4	18.5	19.2	19	18.15	17.4	16.5	15.3	14.1	13
V6	17.8	18	17.9	18.1	17.9	17.3	17.25	15.5	14.3	13.5	13.1	12.84
V7	18.2	18	18.15	19	18.6	17.9	17.2	16.5	15.2	14	13.26
M1	17.6	17.3	17	17	17.8	16.9	16.6	16.2	15.7	15	14.1	13.68
M2	19.4	19.4	19.1	19.2	19.8	19.15	18.4	17.8	16.8	16	15.8	15.67
M3	18.9	18.55	18.4	19	19.1	18.5	17.6	17.1	17.1	15.4	14.8	14.85
M4	17.7	17.7	18.15	18.4	18.8	17.8	16.9	16.35	16	15.1	14.5	13.85
M5	18.3	17.8	17.8	18.3	18.4	18.2	17.6	17.25	16.5	15.5	14.9	14.79
A1	17.6	17.5	16.95	17.3	17.7	17	17	16.1	15.6	15.7	15.3	15.65
A2	17.5	17.4	16.8	17.2	15.8	15.1	15.4	15.2	15.7	15.8	15.6	15.3
A3	18.2	18.8	18.2	18.9	17.9	17.5	17.9	17.5	17.1	17.1	16.65	16.65
A4	20.5	20.9	19.8	20.3	20.1	20	19.95	18.9	18.7	19	19	18.95
A5	17.3	18.2	17.3	18.3	18.4	17.5	17	16.4	15.75	14.9	14.2	13.4
P1	17.7	17.8	17.6	18.3	19	17.9	17.6	16.8	16.85	17	17.3	17.43
P2	19.1	18.75	18.8	19.1	17.1	17.05	18.1	16.9	16.05	15.8	15	15.3
P3	18.9	19.1	18.75	19.6	19.4	18.7	18.1	18.4	18.6	18.5	18.35	18.75
P4	17.4	17.5	17.3	17.6	18	16.7	17.2	16.1	15.55	15.5	15.3	14.8
P5	17.5	17.5	18.1	18.6	19.1	18.2	18.1	16.8	16.2	16.4	15	14.89
DSS	-	+	+	+	+	+	+	+	+	-	-	-	-	-	-	-
Day	day-1+0 avg	0	1	2	3	4	5	6	7	8	9	10	11	12	13	14
C1		100	97.8873	97.8873	98.5915	96.831	97.1831	94.3662	93.662	93.662	92.2535	89.7887
C2		100	99.0566	102.358	102.358	100.943	101.415	101.415	101.415	98.5849	100	98.066
C3		100	97.9167	100	100	100.521	103.646	101.562	102.604	101.302	102.083	101.042
V1		100	100	102.312	102.312	97.1098	94.2197	93.0636	90.7514	86.7052	84.104	87.2832
V2		100	100	102.941	101.176	95.2941	90	88.5294	84.7059	81.1765	77.6471	79.7647
V3		100	100.272	101.362	101.362	96.7302	97.2752	91.0082	88.5559	83.3787	80.109	84.1417
V4		100	98.0392	100.49	99.5098	95.5882	93.6275	91.1765	86.2745	85.2941	83.0882	82.0588
V5		100	100.543	104.348	103.261	98.6413	94.5652	89.6739	83.1522	76.6304	70.6522	0
V6		100	99.4444	100.556	99.4444	96.1111	95.8333	86.1111	79.4444	75	72.7778	71.3333
V7		100	100.833	105.556	103.333	99.4444	95.5556	91.6667	84.4444	77.7778	73.6667	0
M1		100	98.2659	98.2659	102.89	97.6879	95.9538	93.6416	90.7514	86.7052	81.5029	79.0751
M2		100	98.4536	98.9691	102.062	98.7113	94.8454	91.7526	86.5979	82.4742	81.4433	80.7732
M3		100	99.1914	102.426	102.965	99.7305	94.8787	92.1833	92.1833	83.0189	79.7844	80.0539
M4		100	102.542	103.955	106.215	100.565	95.4802	92.3729	90.3955	85.3107	81.9209	78.2486
M5		100	100	102.809	103.371	102.247	98.8764	96.9101	92.6966	87.0787	83.7079	83.0899
A1		100	96.8571	98.8571	101.143	97.1429	97.1429	92	89.1429	89.7143	87.4286	89.4286
A2		100	96.5517	98.8506	90.8046	86.7816	88.5057	87.3563	90.2299	90.8046	89.6552	87.931
A3		100	96.8085	100.532	95.2128	93.0851	95.2128	93.0851	90.9574	90.9574	88.5638	88.5638
A4		100	94.7368	97.1292	96.1722	95.6938	95.4545	90.4306	89.4737	90.9091	90.9091	90.6699
A5		100	95.0549	100.549	101.099	96.1538	93.4066	90.1099	86.5385	81.8681	78.022	73.6264
P1		100	98.8764	102.809	106.742	100.562	98.8764	94.382	94.6629	95.5056	97.191	97.9213
P2		100	100.267	101.867	91.2	90.9333	96.5333	90.1333	85.6	84.2667	80	81.6
P3		100	98.1675	102.618	101.571	97.9058	94.7644	96.3351	97.3822	96.8586	96.0733	98.1675
P4		100	98.8571	100.571	102.857	95.4286	98.2857	92	88.8571	88.5714	87.4286	84.5714
P5		100	103.429	106.286	109.143	104	103.429	96	92.5714	93.7143	85.7143	85.0857
Day	1	2	3	4	5	6	7	8	9
C1	1	1	1	1	1	2	2	2	2
C2	0	0	0	0	0	0	0	1	0
C3	1	0	0	0	0	0	0	0	0
V1	0	0	0	1	2	2	2	3	3
V2	0	0	0	1	2	3	3	3	4
V3	0	0	0	1	1	2	3	3	3
V4	1	0	0	1	2	2	3	3	3
V5	0	0	0	1	2	3	3	4	4
V6	0	0	0	1	1	3	4	4	4
V7	0	0	0	0	1	2	3	4	4
M1	1	1	0	1	1	2	2	3	3
M2	1	1	0	1	2	2	3	3	3
M3	0	0	0	0	2	2	2	3	4
M4	0	0	0	0	1	2	2	3	3
M5	0	0	0	0	1	1	2	3	3
A1	1	1	0	1	1	2	3	3	3
A2	1	1	2	2	3	3	2	2	3
A3	1	0	1	2	1	2	2	2	3
A4	1	1	1	1	1	2	3	2	2
A5	1	0	0	1	2	2	3	3	4
P1	1	0	0	0	1	2	2	2	1
P2	0	0	2	2	1	2	3	3	3
P3	1	0	0	1	2	1	1	2	1
P4	1	0	0	1	1	2	3	3	3
P5	0	0	0	0	0	2	2	2	3

## Sheet: Stool
	+	+	+	+	+	+	+	+	-	-
	0	1	2	3	4	5	6	7	8	9
C	0	0	0	0	0	0	0	0	0	0
V_A	0	0	0	0	0	2	2	4	4	2
V_B	0	0	0	0	0	2	2	4	4	2
M	0	0	0	0	0	0	2	4	2	2
A	0	0	0	0	0	0	0	0	0	0
P	0	0	0	0	0	0	0	0	0	0
						Stool collection		Stool collection		stool collection

## Sheet: Rectal bleeding
	+	+	+	+	+	+	+	+	-	-	-	-	-	-	-
	0	1	2	3	4	5	6	7	8	9	10	11	12	13	14
C	N	N	N	N	N	N	N	N	N	N(
V_A	N	N	N	N	N	Y	Y	Y	Y (3/4)
V_B	N	N	N	N	N	Y	Y	Y	Y(1/3)
M	N	N	N	N	N	Y	Y	Y	Y(2/5)
A	N	N	N	N	N	N	N	Y (3/5)	Y(1/5)
P	N	N	N	N	N	N	N	Y (1/5)	Y(1/5)
DSS	+	+	+	+	+	+	+	+	-	-
Day	0	1	2	3	4	5	6	7	8	9
C1	0	0	0	0	0	0	0	0	0	0
C2	0	0	0	0	0	0	0	0	0	0
C3	0	0	0	0	0	0	0	0	0	0
V1	0	0	0	0	0	2	2	2	2	2
V2	0	0	0	0	0	2	2	4	4	1
V3	0	0	0	0	0	2	2	2	2	1
V4	0	0	0	0	0	2	2	2	2	2
V5	0	0	0	0	0	2	2	4	4	2
V6	0	0	0	0	0	2	2	4	4	2
V7	0	0	0	0	0	2	2	4	4	2
M1	0	0	0	0	0	2	2	2	1	0
M2	0	0	0	0	0	2	2	2	2	1
M3	0	0	0	0	0	2	2	2	2	1
M4	0	0	0	0	0	2	2	2	1	0
M5	0	0	0	0	0	1	1	2	0	0
A1	0	0	0	0	0	1	1	2	1	1
A2	0	0	0	0	0	1	1	1	1	0
A3	0	0	0	0	0	1	1	1	1	0
A4	0	0	0	0	0	1	1	2	1	1
A5	0	0	0	0	0	1	1	2	2	2
P1	0	0	0	0	0	1	1	0	0	0
P2	0	0	0	0	0	0	1	1	1	1
P3	0	0	0	0	0	1	1	0	0	0
P4	0	0	0	0	0	1	1	1	1	0
P5	0	0	0	0	0	1	1	2	2	1

## Sheet: Histology score
	Inflammatory cell infiltrate	Intestinal architechture	sum
C1	0	0	0
C2	0	0	0
C3	0	0	0	0
V1	3	3	6
V2	3	3	6
V3	2	2	4
V4	3	3	6
V5	2	3	5
V6	3	3	6
V7	3	3	6	5.57143
M1	2	3	5
M2	2	2	4
M3	2	3	5
M4	3	3	6
M5	2	2	4	4.8
A1	2	2	4
A2	1	1	2
A3	2	2	4
A4	2	2	4
A5	2	3	5	3.8
P1	1	1	2
P2	2	3	5
P3	2	1	3
P4	1	1	2
P5	2	2	4	3.2

## Sheet: colon length
C1	5
C2	6
C3	6
V1	4.1
V2	3.7
V3	4.1
V4	5
V5	5.2
V6	4
V7	4.2
M1	4.3
M2	6.5
M3	5.5
M4	6.2
M5	4.6
A1	7
A2	6.4
A3	6
A4	5.1
A5	5.5
P1	6.6
P2	6.8
P3	8
P4	5.7
P5	7.1

## Sheet: weight loss (grams)
DSS	-	+	+	+	+	+	+	+	+	-	-	-
Day	-1	0	1	2	3	4	5	6	7	8	9	10
C1	15.8	14.2	13.9	13.9	14	13.75	13.8	13.4	13.3	13.3	13.1	12.75
C2	21.9	21.2	21	21.7	21.7	21.4	21.5	21.5	21.5	20.9	21.2	20.79
C3	19.4	19.2	18.8	19.2	19.2	19.3	19.9	19.5	19.7	19.45	19.6	19.4			18.0286
V1	17.1	17.3	17.3	17.7	17.7	16.8	16.3	16.1	15.7	15	14.55	15.1			17.9
V2	16.8	17	17	17.5	17.2	16.2	15.3	15.05	14.4	13.8	13.2	13.56			18.2
V3	18.2	18.35	18.4	18.6	18.6	17.75	17.85	16.7	16.25	15.3	14.7	15.44
V4	19.5	20.4	20	20.5	20.3	19.5	19.1	18.6	17.6	17.4	16.95	16.74
V5	18.6	18.4	18.5	19.2	19	18.15	17.4	16.5	15.3	14.1	13
V6	17.8	18	17.9	18.1	17.9	17.3	17.25	15.5	14.3	13.5	13.1	12.84
V7	18.2	18	18.15	19	18.6	17.9	17.2	16.5	15.2	14	13.26				18.38
M1	17.6	17.3	17	17	17.8	16.9	16.6	16.2	15.7	15	14.1	13.68
M2	19.4	19.4	19.1	19.2	19.8	19.15	18.4	17.8	16.8	16	15.8	15.67			18.22
M3	18.9	18.55	18.4	19	19.1	18.5	17.6	17.1	17.1	15.4	14.8	14.85			18.12
M4	17.7	17.7	18.15	18.4	18.8	17.8	16.9	16.35	16	15.1	14.5	13.85
M5	18.3	17.8	17.8	18.3	18.4	18.2	17.6	17.25	16.5	15.5	14.9	14.79
A1	17.6	17.5	16.95	17.3	17.7	17	17	16.1	15.6	15.7	15.3	15.65
A2	17.5	17.4	16.8	17.2	15.8	15.1	15.4	15.2	15.7	15.8	15.6	15.3
A3	18.2	18.8	18.2	18.9	17.9	17.5	17.9	17.5	17.1	17.1	16.65	16.65
A4	20.5	20.9	19.8	20.3	20.1	20	19.95	18.9	18.7	19	19	18.95
A5	17.3	18.2	17.3	18.3	18.4	17.5	17	16.4	15.75	14.9	14.2	13.4
P1	17.7	17.8	17.6	18.3	19	17.9	17.6	16.8	16.85	17	17.3	17.43
P2	19.1	18.75	18.8	19.1	17.1	17.05	18.1	16.9	16.05	15.8	15	15.3
P3	18.9	19.1	18.75	19.6	19.4	18.7	18.1	18.4	18.6	18.5	18.35	18.75
P4	17.4	17.5	17.3	17.6	18	16.7	17.2	16.1	15.55	15.5	15.3	14.8
P5	17.5	17.5	18.1	18.6	19.1	18.2	18.1	16.8	16.2	16.4	15	14.89
C1		0	-0.3	-0.3	-0.2	-0.45	-0.4	-0.8	-0.9	-0.9	-1.1	-1.45
C2		0	-0.2	0.5	0.5	0.2	0.3	0.3	0.3	-0.3	0	-0.41
C3		0	-0.4	0	0	0.1	0.7	0.3	0.5	0.25	0.4	0.2		-0.233333
V1		0	0	0.4	0.4	-0.5	-1	-1.2	-1.6	-2.3	-2.75	-2.2
V2		0	0	0.5	0.2	-0.8	-1.7	-1.95	-2.6	-3.2	-3.8	-3.44
V3		0	0.05	0.25	0.25	-0.6	-0.5	-1.65	-2.1	-3.05	-3.65	-2.91
V4		0	-0.4	0.1	-0.1	-0.9	-1.3	-1.8	-2.8	-3	-3.45	-3.66
V5		0	0.1	0.8	0.6	-0.25	-1	-1.9	-3.1	-4.3	-5.4	-18.4		-4.09857
V6		0	-0.1	0.1	-0.1	-0.7	-0.75	-2.5	-3.7	-4.5	-4.9	-5.16
V7		0	0.15	1	0.6	-0.1	-0.8	-1.5	-2.8	-4	-4.74	-18
M1		0	-0.3	-0.3	0.5	-0.4	-0.7	-1.1	-1.6	-2.3	-3.2	-3.62
M2		0	-0.3	-0.2	0.4	-0.25	-1	-1.6	-2.6	-3.4	-3.6	-3.73
M3		0	-0.15	0.45	0.55	-0.05	-0.95	-1.45	-1.45	-3.15	-3.75	-3.7
M4		0	0.45	0.7	1.1	0.1	-0.8	-1.35	-1.7	-2.6	-3.2	-3.85
M5		0	0	0.5	0.6	0.4	-0.2	-0.55	-1.3	-2.3	-2.9	-3.01		-3.33	0.812478
A1		0	-0.55	-0.2	0.2	-0.5	-0.5	-1.4	-1.9	-1.8	-2.2	-1.85
A2		0	-0.6	-0.2	-1.6	-2.3	-2	-2.2	-1.7	-1.6	-1.8	-2.1
A3		0	-0.6	0.1	-0.9	-1.3	-0.9	-1.3	-1.7	-1.7	-2.15	-2.15
A4		0	-1.1	-0.6	-0.8	-0.9	-0.95	-2	-2.2	-1.9	-1.9	-1.95
A5		0	-0.9	0.1	0.2	-0.7	-1.2	-1.8	-2.45	-3.3	-4	-4.8		-2.41	0.58801
P1		0	-0.2	0.5	1.2	0.1	-0.2	-1	-0.95	-0.8	-0.5	-0.37
P2		0	0.05	0.35	-1.65	-1.7	-0.65	-1.85	-2.7	-2.95	-3.75	-3.45
P3		0	-0.35	0.5	0.3	-0.4	-1	-0.7	-0.5	-0.6	-0.75	-0.35
P4		0	-0.2	0.1	0.5	-0.8	-0.3	-1.4	-1.95	-2	-2.2	-2.7
P5		0	0.6	1.1	1.6	0.7	0.6	-0.7	-1.3	-1.1	-2.5	-2.61		-1.94	0.473336
