# Supplementary material for: Artificial intelligence guided discovery of a barrier-protective therapy in inflammatory bowel disease
Source: Nat Commun. 2021 Jul 12;12:4246. doi: 10.1038/s41467-021-24470-5 (PMC8275683; doi:10.1038/s41467-021-24470-5)
Supplement: Supplementary file 9 — Source Data [file 41467_2021_24470_MOESM9_ESM.zip › Source Data/Fig 4 I_190312_H4_UC_CD_steady state_ TJ quantification copy.xlsx]

## Sheet: Sheet1
			some ZO1, some OCLN staining
						set1						set2						set3
					field 1	field 2	field 3	field 4			field 1	field 2	field 3	field 4			field 1	field 2	field 3	field 4
			H4		0	0	0	0			0	1	0	1			1	0	0	0
			H12		0	0	0	n/a			0	1	0	0			1	0	0	0
		burst TJs	UC2		13	14	11	n/a			11	10	11	9			9	13	14	12
			UC3		11	14	7	n/a			12	11	12	13			n/a	n/a	n/a	n/a
			CD1		9	11	10	n/a			n/a	n/a	n/a	n/a			13	14	11	n/a
			CD6		11	11	12	11			8	8	12	8			n/a	n/a	n/a	n/a
			CD2		14	11	16	13			n/a	n/a	n/a	n/a			14	14	13	13
			H4		21	19	18	18			20	21	21	22			21	24	20	19
			H12		18	22	21	n/a			20	21	21	20			16	18	15	16
		total TTJs	UC2		17	18	21	n/a			17	21	15	16			19	21	20	17
			UC3		20	21	18	n/a			19	21	18	18			n/a	n/a	n/a	n/a
			CD1		18	21	21	n/a			n/a	n/a	n/a	n/a			17	22	22	18
			CD6		17	16	16	20			20	23	21	n/a			n/a	n/a	n/a	n/a
			CD2		18	18	21	17			n/a	n/a	n/a	n/a			22	22	17	22
									avg
			H4		0	0	0	0	0		0	4.7619	0	4.54545			4.7619	0	0	0
		% burst	H12		0	0	0	#VALUE!			0	4.7619	0	0			6.25	0	0	0
			UC2		76.4706	77.7778	52.381	#VALUE!	68.8764		64.7059	47.619	73.3333	56.25			47.3684	61.9048	70	70.5882
			UC3		55	66.6667	38.8889	#VALUE!	53.5185		63.1579	52.381	66.6667	72.2222			#VALUE!	#VALUE!	#VALUE!	#VALUE!
			CD1		50	52.381	47.619	#VALUE!	50		#VALUE!	#VALUE!	#VALUE!	#VALUE!			76.4706	63.6364	50	#VALUE!
			CD6		64.7059	68.75	75	55			40	34.7826	57.1429	#VALUE!			#VALUE!	#VALUE!	#VALUE!	#VALUE!
			CD2		77.7778	61.1111	76.1905	76.4706			#VALUE!	#VALUE!	#VALUE!	#VALUE!			63.6364	63.6364	76.4706	59.0909
									set1	set2	set3
								H4	0	2.32684	1.19048
								H12	0	1.19048	1.5625
								UC2	68.8764	60.4771	62.4654
								UC3	53.5185	63.6069
								CD1	50		63.369
								CD6	65.864	43.9752
								CD2	72.8875		65.7086
