# Supplementary material for: Artificial intelligence guided discovery of a barrier-protective therapy in inflammatory bowel disease
Source: Nat Commun. 2021 Jul 12;12:4246. doi: 10.1038/s41467-021-24470-5 (PMC8275683; doi:10.1038/s41467-021-24470-5)
Supplement: Supplementary file 9 — Source Data [file 41467_2021_24470_MOESM9_ESM.zip › Source Data/Fig 4 M_190202_UC2_EDM_+or-PF_10X_quantification copy.xlsx]

## Sheet: Sheet1
	total	abnormal		Percent disrupted
un_1	385	204	0.52987	52.987
un_2	276	118	0.427536	42.7536
un_3	182	78	0.428571	42.8571
PF_1	442	127	0.28733	28.733
PF_2	266	82	0.308271	30.8271
PF_3	207	59	0.285024	28.5024
