# Supplementary material for: Artificial intelligence guided discovery of a barrier-protective therapy in inflammatory bowel disease
Source: Nat Commun. 2021 Jul 12;12:4246. doi: 10.1038/s41467-021-24470-5 (PMC8275683; doi:10.1038/s41467-021-24470-5)
Supplement: Supplementary file 9 — Source Data [file 41467_2021_24470_MOESM9_ESM.zip › Source Data/Fig 4 N_180918_CD2_EDM_PF_10x_quantification copy.xlsx]

## Sheet: Sheet1
	Image	total	disrupted		Percent disrupted
	Un3	502	94	0.187251	18.7251
	Un2	372	83	0.223118	22.3118
	Un1	1092	312	0.285714	28.5714
	PF1	1080	128	0.118519	11.8519
	PF2	711	102	0.14346	14.346
	PF3	652	97	0.148773	14.8773
