# Supplementary material for: Artificial intelligence guided discovery of a barrier-protective therapy in inflammatory bowel disease
Source: Nat Commun. 2021 Jul 12;12:4246. doi: 10.1038/s41467-021-24470-5 (PMC8275683; doi:10.1038/s41467-021-24470-5)
Supplement: Supplementary file 9 — Source Data [file 41467_2021_24470_MOESM9_ESM.zip › Source Data/Fig 5 A_Multivariate Analysis.xlsx]

## Sheet: Sheet1
Figure 5A: Multivariate Analysis on Phase 0 Trials
Healthy (n = 4, reps = 3)
Name	coeff	lower 0.95	upper 0.95	pvalues	codes
PF	1.07998	-0.0141929	2.17415	0.0527511	.
Sex	0.0686132	-1.27871	1.41594	0.916233
Age	0.159475	-0.383535	0.702486	0.546048
Race	1.46631	-4.11824	7.05086	0.589026
IBD (n=14, reps=3)
Name	coeff	lower 0.95	upper 0.95	pvalues	codes
PF	3.36705	3.00656	3.72754	7.95517e-30	***
DD	0.300321	0.0827453	0.517897	0.00747084	**
DS	-0.438658	-1.10826	0.230945	0.195872
Sex	-2.4755	-4.50583	-0.445164	0.0175407	*
Age	0.242295	0.110838	0.373752	0.000448886	***
Race	-0.0531317	-0.740185	0.633922	0.87798
tH	0.97132	-0.191705	2.13434	0.100338
UC/CD	0.346904	-0.0645684	0.758376	0.0972161	.
