# Supplementary material for: Artificial intelligence guided discovery of a barrier-protective therapy in inflammatory bowel disease
Source: Nat Commun. 2021 Jul 12;12:4246. doi: 10.1038/s41467-021-24470-5 (PMC8275683; doi:10.1038/s41467-021-24470-5)
Supplement: Supplementary file 9 — Source Data [file 41467_2021_24470_MOESM9_ESM.zip › Source Data/Fig S13 C_181219_WT vs AMPK KO_un vs PF_TEER analysis_1_Lee copy.xlsx]

## Sheet: Sheet1
	AMPK WT un				AMPK WT +PF				AMPK KO un				AMPK KO +PF
0	10213.7	11166.3	4472.33	573.667	10140	4471.67	12226.3	13528	1634.33	758	7332.33	11783.3	834.333	3725	10690	12560
16	9554.33	10086.7	10331.3	610.333	11192.3	10750.7	10242.3	11323	8302.33	7479.67	7524.67	7381.33	10170	9125.33	9472.33	4308
20	9445.33	10044.3	10423	609.667	11137.7	10853	10591	11005	7229.67	5401	3858	5062.33	9136.33	8214	7331.33	2236
24	7301.67	8411.67	9897.33	496.333	9932.67	9975.33	8726.67	9417	5204.67	6623.67	815.333	740.667	5362.67	2534	677.333	530.333
40	302.333	512.333	311.667	213.333	7329.67	4366.67	1223.67	5009.67	226.333	278.667	160	233.667	388	151	232.667	226.333
16	-6.45544	-9.66889	131.005	6.39162	10.378	140.417	-16.2273	-16.2995	407.995	886.763	2.62309	-37.3578	1118.94	144.975	-11.3907	-65.7006
20	-7.52263	-10.0481	133.055	6.27542	9.83895	142.706	-13.3755	-18.6502	342.362	612.533	-47.3837	-57.0382	995.046	120.51	-31.4188	-82.1975
24	-28.5108	-24.6694	121.301	-13.4805	-2.0447	123.079	-28.624	-30.3888	218.458	773.835	-88.8803	-93.7143	542.749	-31.9732	-93.6639	-95.7776
40	-97.0399	-95.4118	-93.0312	-62.8123	-27.7153	-2.34812	-89.9915	-62.9682	-86.1513	-63.2366	-97.8179	-98.017	-53.4958	-95.9463	-97.8235	-98.198
	-1.14084	-0.419762	0.887301	-0.109219	-0.48837	0.951848	3.40421	-2.80844	-12.9201	-27.7909	-48.7286	-31.4171	-10.1639	-9.98685	-22.6027	-48.0966
	-23.5774	-16.6061	-4.20079	-18.6783	-11.2547	-7.21199	-14.798	-16.833	-37.3108	-11.4444	-89.1645	-89.9657	-47.2697	-72.2312	-92.8494	-87.6896
	-96.8356	-94.9207	-96.9833	-65.0464	-34.5117	-59.3824	-88.0528	-55.7567	-97.2739	-96.2743	-97.8737	-96.8344	-96.1849	-98.3453	-97.5437	-94.7462
