# Supplementary material for: Artificial intelligence guided discovery of a barrier-protective therapy in inflammatory bowel disease
Source: Nat Commun. 2021 Jul 12;12:4246. doi: 10.1038/s41467-021-24470-5 (PMC8275683; doi:10.1038/s41467-021-24470-5)
Supplement: Supplementary file 9 — Source Data [file 41467_2021_24470_MOESM9_ESM.zip › Source Data/Fig S13 I_Quantification of mouse EDM IF for figure 3 of IBD paper copy.xlsx]

## Sheet: Sheet1
date	count	un	PF	LF	LF+PF
2018-09-25	intact	138	140	116	141
	broken	3	4	28	7
	% broken	2.17391	2.85714	24.1379	4.96454
2018-09-25	intact	210	225	166	192
	broken	5	4	43	12
	% broken	2.38095	1.77778	25.9036	6.25
2018-10-20	intact	232		205	179
	broken	11		45	13
	% broken	4.74138	#DIV/0!	21.9512	7.26257
