# Supplementary material for: Artificial intelligence guided discovery of a barrier-protective therapy in inflammatory bowel disease
Source: Nat Commun. 2021 Jul 12;12:4246. doi: 10.1038/s41467-021-24470-5 (PMC8275683; doi:10.1038/s41467-021-24470-5)
Supplement: Supplementary file 9 — Source Data [file 41467_2021_24470_MOESM9_ESM.zip › Source Data/Fig S14 B_190131_H12_EDM_LF_PF_quantification copy.xlsx]

## Sheet: Sheet1
	total	disrupted		Percent disrupted
Un_1	1398	60	0.0429185	4.29185
Un_2	1236	90	0.0728155	7.28155
Un_3	1467	66	0.0449898	4.49898
PF_1	1437	85	0.059151	5.9151
PF_2	1288	65	0.0504658	5.04658
PF_3	1401	98	0.06995	6.995
LF_1	1311	231	0.176201	17.6201
LF_2	948	237	0.25	25
LF_3	1470	186	0.126531	12.6531
LF_PF_1	1412	95	0.0672805	6.72805
LF_PF_2	1201	80	0.0666112	6.66112
LF_PF_3	1345	102	0.0758364	7.58364
