# Supplementary material for: Artificial intelligence guided discovery of a barrier-protective therapy in inflammatory bowel disease
Source: Nat Commun. 2021 Jul 12;12:4246. doi: 10.1038/s41467-021-24470-5 (PMC8275683; doi:10.1038/s41467-021-24470-5)
Supplement: Supplementary file 9 — Source Data [file 41467_2021_24470_MOESM9_ESM.zip › Source Data/Fig5A-S15_ 20190921-Phase 0 table.xlsx]

## Sheet: Sheet1
				Raw TEER	Raw TEER		Ohm-Cm2	Ohm-Cm2		% increase	Avg % increase	% increase with the drug normalized to untreated	% increase with the drug
				Before drug	After Drug		Before drug	After Drug
	Healthy H4	H4 Untreated		2218	2765		731.94	912.45		24.6619
				2274	3062		750.42	1010.46		34.6526
				2296	3134		757.68	1034.22		36.4983	31.9376	100
		H4 PF-treated		2181	3242		719.73	1069.86		48.6474
				2254	3386		743.82	1117.38		50.2218
				2285	3360		754.05	1108.8		47.046	48.6384	152.292	52.3
	Healthy H9	H9 Untreated		1370	1855		452.1	612.15		35.4015
				1385	1850		457.05	610.5		33.574
				1395	1885		460.35	622.05		35.1254	34.7003	100
		H9 PF-treated		1371	1920		452.43	633.6		40.0438
				1280	1850		422.4	610.5		44.5312
				1270	1745		419.1	575.85		37.4016	40.6589	117.171	17.17
	Healthy H12	H12 Untreated		2108	2869		695.64	946.77		36.1006
				2130	2745		702.9	905.85		28.8732
				2147	2923		708.51	964.59		36.1435	33.7058	100
		H12 PF-treated		2069	2870		682.77	947.1		38.7144
				2145	2968		707.85	979.44		38.3683
				2223	2988		733.59	986.04		34.413	37.1652	110.264	10.26
	Healthy H13	H13 Untreated		2245	2995		740.85	988.35		33.4076
				2293	3034		756.69	1001.22		32.3157
		H13 PF-treated		2348	3005		774.84	991.65		27.9813	31.2349	100
				2342	3129		772.86	1032.57		33.6038
				2388	3206		788.04	1057.98		34.2546
				2423	3226		799.59	1064.58		33.1407	33.6664	107.785	7.78
	UC1	UC1 Untreated		670	710		221.1	234.3		5.97015
				648	786		213.84	259.38		21.2963
				566	872		186.78	287.76		54.0636	27.11	100
		UC1 PF-treated		480	610		158.4	201.3		27.0833
				400	580		132	191.4		45
				430	575		141.9	189.75		33.7209	35.2681	130.092	30.09
	UC2	UC2 Untreated		370	416		122.1	137.28		12.4324
				347	406		114.51	133.98		17.0029
				366	472		120.78	155.76		28.9617	19.4657	100
		UC2 PF-treated		380	520		125.4	171.6		36.8421
				420	612		138.6	201.96		45.7143
				460	615		151.8	202.95		33.6957	38.7507	199.072	99.07
	UC3	UC3 Untreated		1120	1608		369.6	530.64		43.5714
				1280	1650		422.4	544.5		28.9062
				1155	1674		381.15	552.42		44.9351	39.1376	100
		UC3 PF-treated		1050	1800		346.5	594		71.4286
				1250	1860		412.5	613.8		48.8
				950	1624		313.5	535.92		70.9474	63.7253	162.824	62.8
	UC13	UC13 Untreated		206	205		67.98	67.65		-0.485437
				204	203		67.32	66.99		-0.490196
				210	215		69.3	70.95		2.38095	0.46844	100
		UC13 PF-treated		215	206		70.95	67.98		-4.18605
				207	218		68.31	71.94		5.31401
				206	212		67.98	69.96		2.91262	1.34686	287.521	187.5
	CD2	CD2 Untreated		1093	2732		360.69	901.56		149.954
				1095	2723		361.35	898.59		148.676
				1113	2775		367.29	915.75		149.326	149.319	100
		CD2 PF-treated		1050	3275		346.5	1080.75		211.905
				1107	3286		365.31	1084.38		196.838
				1077	3275		355.41	1080.75		204.085	204.276	136.805	36.8
	CD3	CD3 Untreated		921	2173		303.93	717.09		135.939
				900	2196		297	724.68		144
				876	2300		289.08	759		162.557	147.499	100
		CD3 PF-treated		1330	3607		438.9	1190.31		171.203
				1307	3665		431.31	1209.45		180.413
				1355	3674		447.15	1212.42		171.144	174.253	118.139	18.139
	CD10	CD10 Untreated		1087	2708		358.71	893.64		149.126
				1075	2816		354.75	929.28		161.953
				1098	2761		362.34	911.13		151.457	154.179	100
		CD10 PF-treated		2052	6856		677.16	2262.48		234.113
				2122	6805		700.26	2245.65		220.688
				1950	6561		643.5	2165.13		236.462	230.421	149.45	49.45
	CD11	CD11 Untreated		781	2173		257.73	717.09		178.233
				800	2196		264	724.68		174.5
				866	2300		285.78	759		165.589	172.774	100
		CD11 PF-treated		571	1982		188.43	654.06		247.11
				526	2050		173.58	676.5		289.734
				560	2026		184.8	668.58		261.786	266.21	154.08	54.08
	CD20	CD20 Untreated		2775	7377		915.75	2434.41		165.838
				2789	7500		920.37	2475		168.914
				2792	7557		921.36	2493.81		170.666	168.473	100
		CD20 PF-treated		2605	7921		859.65	2613.93		204.069
				2544	8019		839.52	2646.27		215.212
				2164	8087		714.12	2668.71		273.706	230.996	137.112	37.11
	CD21	CD21 Untreated		165	162		54.45	53.46		-1.81818
				156	161		51.48	53.13		3.20513
				161	168		53.13	55.44		4.34783	1.91159	100
		CD21 PF-treated		169	165		55.77	54.45		-2.36686
				160	174		52.8	57.42		8.75
				154	171		50.82	56.43		11.039	5.80737	303.798	203.79
	CD24	CD24 Untreated		2316	6790		764.28	2240.7		193.178
				2297	6846		758.01	2259.18		198.041
				2277	6923		751.41	2284.59		204.04	198.42	100
		CD24 PF-treated		2080	6724		686.4	2218.92		223.269
				2005	6825		661.65	2252.25		240.399
				2108	6694		695.64	2209.02		217.552	227.073	114.441	14.4
	CD30	CD30 Untreated		489	958		161.37	316.14		95.91
				492	996		162.36	328.68		102.439
				536	1037		176.88	342.21		93.4701	97.2731	100
		CD30 PF-treated		751	4764		247.83	1572.12		534.354
				739	4825		243.87	1592.25		552.909
				752	4867		248.16	1606.11		547.207	544.824	560.097	460.09
	CD32	CD32 Untreated		1070	2859		353.1	943.47		167.196
				1071	2901		353.43	957.33		170.868
				1104	2932		364.32	967.56		165.58	167.881	100
		CD32 PF-treated		815	2890		268.95	953.7		254.601
				806	2799		265.98	923.67		247.27
				812	2940		267.96	970.2		262.069	254.647	151.683	54.439
	CD42	CD42 Untreated		423	590		139.59	194.7		39.4799
				450	595		148.5	196.35		32.2222
				413	589		136.29	194.37		42.615	38.1057	100
		CD42 PF-treated		409	557		134.97	183.81		36.1858
				413	569		136.29	187.77		37.7724
				396	571		130.68	188.43		44.1919	39.3834	103.353	3.35
