# Supplementary material for: Artificial intelligence guided discovery of a barrier-protective therapy in inflammatory bowel disease
Source: Nat Commun. 2021 Jul 12;12:4246. doi: 10.1038/s41467-021-24470-5 (PMC8275683; doi:10.1038/s41467-021-24470-5)
Supplement: Supplementary file 9 — Source Data [file 41467_2021_24470_MOESM9_ESM.zip › Source Data/Figure 3E.xlsx]

## Sheet: CLDN_F
				Target Name	Mean CT	18sRNA CT	DCT		2^-DCT		Sample ID	Location
				CLDN2	23.8982	15.154	8.74418		0.00233206		UC14-RC	Right colon
				CLDN2	23.5503	16.4768	7.07347		0.00742458		UC17-RC	Right colon
				CLDN2	23.7544	15.8549	7.89952		0.00418802		UC34-RC	Right colon
				CLDN2	23.6514	14.3939	9.25754		0.00163381		UC-19-RC	Right colon
				CLDN2	24.3547	15.8878	8.46688		0.00282627		UC68-RC	Right colon
				CLDN2	23.4225	16.6696	6.75282		0.00927251		UC12-LC	Left colon
				CLDN2	22.822	14.4873	8.33468		0.00309749		UC55-LC	Left colon
				CLDN2	23.978	14.5473	9.43072		0.001449		UC56-LC	Left colon
				CLDN2	23.8156	14.3819	9.43363		0.00144609		UC61-LC	Left colon
				CLDN2	23.4564	14.5254	8.93095		0.00204888		UC64-LC	Left colon
				CLDN2	24.2983	15.7635	8.53477		0.00269635		UC4-R	Rectum
				CLDN2	23.7458	14.9976	8.74823		0.00232552		UC22-R	Rectum
				CLDN2	23.9187	14.5808	9.33792		0.00154528		UC24-R	Rectum
				CLDN2	24.7562	15.2689	9.48729		0.00139329		UC52-R	Rectum
				CLDN2	24.0754	14.8429	9.23248		0.00166244		UC53-R	Rectum
				CLDN2	24.2551	16.8785	7.37661		0.00601756		UC60-R	Rectum
				CLDN2	23.9143	15.6719	8.24237		0.00330217		CD12-I	Ileum
				CLDN2	23.9554	14.3778	9.5776		0.00130875		CD27-I	Ileum
				CLDN2	22.1489	14.383	7.76593		0.00459434		CD30-I	Ileum
				CLDN2	23.5707	13.8393	9.7314		0.0011764		CD32-I	Ileum
				CLDN2	19.0306	13.193	5.83757		0.0174871		CD52-I	Ileum
				CLDN2	18.9152	12.807	6.1082		0.014496		CD57-I	Ileum
				CLDN2	23.7969	14.9372	5.30097		0.025366		CD62-I	Ileum
				CLDN2	23.4305	14.5751	8.85542		0.00215901		CD64-I	Ileum
				CLDN2	23.6798	15.076	8.60381		0.00257036		CD20-LC	Left colon
				CLDN2	23.2126	13.9762	9.23647		0.00165785		CD24-RC	Right colon
				CLDN2	23.1991	16.4676	6.73156		0.00941021		CD30-LC	Left colon
				CLDN2	22.8669	13.2562	9.6107		0.00127906		CD32-LC	Left colon
				CLDN2	23.9497	14.1067	9.84301		0.00108883		CD60-LC	Left colon
				CLDN2	24.1022	14.683	9.41917		0.00146065		CD62-R	Rectum
				CLDN2	24.6012	15.6443	8.95687		0.0020124		RA9 Desc. Colon	Left colon
				CLDN2	24.3134	14.1106	10.2028		0.000848498		RA9 Asc Colon	Right colon
				CLDN2	23.6205	14.8342	8.78632		0.00226492		VA1-I	ILeum
				CLDN2	23.836	15.4233	8.41271		0.00293442		BDH47 Colon	Colon
				CLDN2	24.0262	14.8184	9.20775		0.00169118		BDH48 Colon	Colon
				CLDN2	24.8529	14.2119	10.641		0.000626239		VA AC	Right colon
				CLDN2	24.6728	8.16359	16.5092		1.0721e-05		VA DC	Left colon
				CLDN2	22.7505	7.93893	14.8116		3.47759e-05		VA TC	Colon

## Sheet: PRKAB1_F
						Target Name	CT Mean	18srRNA CT	DCT	DCT		2^-DCT		Samples	Location
						PRKAB1	22.4871	15.154	7.33307	7.33307		0.0062019		UC14-RC	Right colon
						PRKAB1	22.0522	16.4768	5.57536	5.57536		0.0209724		UC17-RC	Right colon
						PRKAB1	21.7145	14.3939	7.32066	7.32066		0.00625548		UC19-RC	Right colon
						PRKAB1	22.3043	15.8549	6.44941	6.44941		0.0114428		UC34-RC	Right colon
						PRKAB1	22.2903	15.8878	6.40254	6.40254		0.0118207		UC68-RC	Right colon
						PRKAB1	23.0546	16.6696	6.38499	6.38499		0.0119654		UC12-LC	Left colon
						PRKAB1	21.8808	14.4873	7.39346	7.39346		0.00594768		UC55-LC	Left colon
						PRKAB1	21.5739	14.5473	7.02664	7.02664		0.00766958		UC56-LC	Left colon
						PRKAB1	22.0706	14.3819	7.68869	7.68869		0.00484699		UC61-LC	Left colon
						PRKAB1	21.6235	14.5254	7.09805	7.09805		0.00729915		UC64-LC	Left colon
						PRKAB1	22.0066	15.7635	6.24311	6.24311		0.0132019		UC4-R	Rectum
						PRKAB1	21.4312	14.9976	6.43361	6.43361		0.0115688		UC22-R	Rectum
						PRKAB1	21.559	14.5808	6.97813	6.97813		0.00793181		UC24-R	Rectum
						PRKAB1	21.6833	15.2689	6.41435	6.41435		0.0117243		UC52-R	Rectum
						PRKAB1	21.466	14.8429	6.62303	6.62303		0.0101454		UC53-R	Rectum
						PRKAB1	21.8358	16.8785	4.95723	4.95723		0.0321904		UC-60R	Rectum
						PRKAB1	21.7586	15.6719	6.08666	6.08666		0.0147141		CD12-I	Ileum
						PRKAB1	21.354	14.3778	6.97619	6.97619		0.00794251		CD27-I	Ileum
						PRKAB1	21.4605	14.383	7.07752	7.07752		0.00740379		CD30-I	Ileum
						PRKAB1	21.4742	13.8393	7.63496	7.63496		0.00503094		CD32-I	Ileum
						PRKAB1	20.5652	13.193	7.3722	7.3722		0.00603597		CD52-I	Ileum
						PRKAB1	20.5698	12.807	7.7628	7.7628		0.00460431		CD57-I	Ileum
						PRKAB1	21.8461	14.9372	6.90897	6.90897		0.00832134		CD62-I	Ileum
						PRKAB1	21.7354	14.5751	7.16033	7.16033		0.00699078		CD64-I	Ileum
						PRKAB1	21.893	15.076	6.81699	6.81699		0.00886912		CD20-LC	Left colon
						PRKAB1	21.6136	13.9762	7.63746	7.63746		0.00502223		CD24-RC	Right colon
						PRKAB1	23.7789	16.4676	7.31135	7.31135		0.00629601		CD30-LC	Left colon
						PRKAB1	22.7161	13.2562	9.45986	9.45986		0.00142003		CD32-LC	Left colon
						PRKAB1	21.7024	14.1067	7.59563	7.59563		0.00516997		CD60-LC	Left colon
						PRKAB1	21.9064	14.683	7.22339	7.22339		0.00669182		CD62-R	Rectum
						PRKAB1	21.4793	15.6443	5.83503	5.83503		0.0175178		RA9 Desc. Colon	Left colon
						PRKAB1	20.7196	14.1106	6.60894	6.60894		0.010245		RA9 Asc Colon	Right colon
						PRKAB1	21.5688	14.8342	6.73468	6.73468		0.00938989		VA1-I	ILeum
						PRKAB1	21.4727	15.4233	6.04943	6.04943		0.0150987		BDH47 Colon	Colon
						PRKAB1	21.6622	14.8184	6.84379	6.84379		0.00870592		BDH48 Colon	Colon
						PRKAB1	20.1352	14.2119	5.9233	5.53473		0.0215714		VA AC	Right colon
						PRKAB1	20.0069	15.0361	4.97076	4.97076		0.0318897		VA DC	Left colon
						PRKAB1	22.2308	17.398	4.83286	4.83286		0.0350886		VA TC	Colon
