# Supplementary material for: Artificial intelligence guided discovery of a barrier-protective therapy in inflammatory bowel disease
Source: Nat Commun. 2021 Jul 12;12:4246. doi: 10.1038/s41467-021-24470-5 (PMC8275683; doi:10.1038/s41467-021-24470-5)
Supplement: Supplementary file 9 — Source Data [file 41467_2021_24470_MOESM9_ESM.zip › Source Data/S13F-G_TER cumulative data_murine LF-LPS.xlsx]

## Sheet: S13F-Murine EDM LF
	0 h	4 h	8 h				8h
						change	%change
Untreated	10350	10480	9540			-810	-7.82609
	10250	10330	9560			-690	-6.73171
	10300	10600	9700			-600	-5.82524
	4860		4470			-390	-8.02469
LF	5850	6900	2400			-3450	-58.9744
	5940	7000	2390			-3550	-59.7643
	5990	7130	2400			-3590	-59.9332
	9060		5060			-4000	-44.1501
	13850		4570			-9280	-67.0036
	12600		4880			-7720	-61.2698
	3446		735			-2711	-78.6709
	3425		752			-2673	-78.0438
	3395		816			-2579	-75.9647
	3395
LF+Met	1470		1640			170	11.5646
	1500		1710			210	14
	1440		1680			240	16.6667
	11618		11755			137	1.1792
	691		612			-79	-11.4327
	13533		10665			-2868	-21.1926
	13527		10658			-2869	-21.2094
	13528		10663			-2865	-21.1783
LF+A7	495		516			21	4.24242
	522		541			19	3.63985
	437		476			39	8.92449
	4090		3379			-711	-17.3839
	4163		3382			-781	-18.7605
	4100		3433			-667	-16.2683
LF+PF	12390		11600			-790	-6.37611
	12590		11600			-990	-7.86338
	12700		11700			-1000	-7.87402
Met	9830	10180	10300			470	4.78128
	9970	10220	10250			280	2.80843
	10090	10280	10200			110	1.09019
	1200		1125			-75	-6.25
	1226		1157			-69	-5.62806
	1198		1115			-83	-6.92821
A7	11750		12480			730	6.21277
	8101		8850			749	9.24577
	12800		13368			568	4.4375
PF	10300		10770			470	4.56311
	10320		10860			540	5.23256
	10350		11040			690	6.66667

## Sheet: S13G-Murine EDM-LPS
	0h start	4h	8h		4 h drop	4 h % change	8 hdrop	8h% change
Untreated	13540	13227	13415		-313	-2.31167	-125	-0.923191
	13530	13529	13266		-1	-0.00739098	-264	-1.95122
	13485	13480	12351		-5	-0.0370782	-1134	-8.40934
	13169	13525	13329		356	2.70332	160	1.21497
	13200	13543	13530		343	2.59848	330	2.5
un	8012	8010	8073		-2	-0.0249626	61	0.761358
	8265	8143	8169		-122	-1.4761	-96	-1.16152
	8511	8304	8269		-207	-2.43215	-242	-2.84338
LPS	809	560	430		-249	-30.7787	-379	-46.848
	1786	877	571		-909	-50.8959	-1215	-68.0291
	805	716	589		-89	-11.0559	-216	-26.8323
	1574	1451	1244		-123	-7.81449	-330	-20.9657
	5054	1863	872		-3191	-63.1381	-4182	-82.7463
	12622	2756	1316		-9866	-78.1651	-11306	-89.5738
LPS+Met	13534	13522	13481		-12	-0.0886656	-53	-0.391606
	13172	13536	13509		364	2.76344	337	2.55846
	13171	13526	13326		355	2.69532	155	1.17683
	13535	13534	13166		-1	-0.00738825	-369	-2.72627
LPS+A7	13366	11620	12427		-1746	-13.063	-939	-7.02529
	13402	11945	12570		-1457	-10.8715	-832	-6.20803
	13450	12205	12713		-1245	-9.25651	-737	-5.47955
	13516	12792	13031		-724	-5.35661	-485	-3.58834
	13532	13021	13047		-511	-3.77623	-485	-3.5841
	13533	13214	13173		-319	-2.3572	-360	-2.66016
LPS+PF	11868	13494	12252		1626	13.7007	384	3.23559
	11950	13519	12543		1569	13.1297	593	4.96234
	12077	13530	12813		1453	12.0311	736	6.09423
	9451	8411	8671		-1040	-11.0041	-780	-8.25309
	9786	8817	8745		-969	-9.9019	-1041	-10.6376
Met	13534	13522	13481		-12	-0.0886656	-53	-0.391606
	13172	13536	13509		364	2.76344	337	2.55846
	13171	13526	13326		355	2.69532	155	1.17683
	12303	11429	11723		-874	-7.10396	-580	-4.7143
	12632	11722	11907		-910	-7.20393	-725	-5.73939
A7	12815	13021	13460		206	1.60749	645	5.03316
	12900	13116	13212		216	1.67442	312	2.4186
	13167	13530	13339		363	2.75689	172	1.3063
	13040	13428	13456		388	2.97546	416	3.19018
	12850	12991	13545		141	1.09728	695	5.40856
PF	8459	8188	9214		-271	-3.20369	755	8.9254
	8671	8411	9451		-260	-2.9985	780	8.9955
	3156	3280	3374		124	3.92902	218	6.90748
	3319	3150	3200		-169	-5.0919	-119	-3.58542
