# Supplementary material for: Artificial intelligence guided discovery of a barrier-protective therapy in inflammatory bowel disease
Source: Nat Commun. 2021 Jul 12;12:4246. doi: 10.1038/s41467-021-24470-5 (PMC8275683; doi:10.1038/s41467-021-24470-5)
Supplement: Supplementary file 9 — Source Data [file 41467_2021_24470_MOESM9_ESM.zip › Source Data/S14D TEER kinetic.xlsx]

## Sheet: TEER KInetic
				Time points	% change in TEER
					Un	LF-82	LF-82+PF
				0 hr	100	100	100
					100	100	100
					100	100	100
				2 hr	128.012	154.669	135.324
					102.412	112.447	108.519
					97.9066	98.9466	101.985
				4 hr	104.388	102.418	100.141
					100	96.1538	97.1454
					101.891	103.118	98.0537
				6 hr	113.953	101.726	113.954
					98.8223	101.366	102.479
					104.036	95.4277	98.0835
				8 hr	107.496	69.5074	104.847
					86.7822	55.8229	71.595
					93.3282	71.3292	81.1584
